# Supplementary material for: Accounting for country- and time-specific values in the economic evaluation of health-related projects relevant to low- and middle-income countries
Source: Health Policy Plan. 2021 Aug 19;37(1):45–54. doi: 10.1093/heapol/czab104 (PMC8757497; doi:10.1093/heapol/czab104)
Supplement: czab104_Supp [file czab104_supp.zip]

Archive with 3 entries (3 files):
- 210107_projAppB.xlsx
- 210608_projAppC.docx
- 210806_projAppA.docx
