# Supplementary material for: Accounting for country- and time-specific values in the economic evaluation of health-related projects relevant to low- and middle-income countries
Source: Health Policy Plan. 2021 Aug 19;37(1):45–54. doi: 10.1093/heapol/czab104 (PMC8757497; doi:10.1093/heapol/czab104)
Supplement: czab104_Supp [file czab104_supp.zip › 210107_projAppB.xlsx]

## Sheet: v, 2015-2040 (vyed=1)
Estimates for the consumption value of health by country over time (vi,t) assuming an income elasticity of consumption value of health equal to 1
Country	Code	LIC	GAVI	2015	2016	2017	2018	2019	2020	2021	2022	2023	2024	2025	2026	2027	2028	2029	2030	2031	2032	2033	2034	2035	2036	2037	2038	2039	2040
Albania	ALB	0	0	6170.71	6401.46	6640.91	6883.27	7111.12	7311.39	7511.66	7668.4	7835.29	8041.37	8270.67	8488.35	8726.36	8961.46	9203.82	9453.43	9719.01	9990.4	10289.4	10572.3	10881.5	11190.6	11511.3	11839.3	12176	12521.4
Algeria	DZA	0	0	7332.54	7460.8	7457.19	7493.32	7533.06	7601.71	7683	7755.26	7787.78	7836.55	7926.88	7963.01	8019.01	8080.43	8141.85	8219.53	8295.4	8378.5	8457.99	8530.25	8593.47	8658.51	8727.15	8781.35	8840.96	8898.77
Argentina	ARG	0	0	30193.8	29303	29771.6	30125.4	30723.4	31226.1	31670.3	31992.4	32217	32434.2	32670.9	32878.3	33100.4	33332.3	33593.4	33808.2	34093.7	34310.9	34491.5	34677	34903.9	35062.6	35204.1	35399.4	35567.7	35706.9
Armenia	ARM	0	1	5951	6005.78	6202.32	6290.92	6368.25	6474.57	6645.34	6804.83	6940.15	7089.97	7193.08	7338.07	7478.22	7623.21	7784.31	7943.8	8098.45	8248.28	8407.76	8557.59	8729.96	8905.56	9073.1	9247.09	9425.91	9620.84
Azerbaijan	AZE	0	1	12082.5	11880	12109.3	12299.8	12633.3	12993.6	13219.9	13416.4	13493.8	13633.7	13675.4	13752.8	13833.2	13919.6	14062.5	14154.8	14220.3	14342.4	14461.5	14556.7	14643.1	14732.4	14815.8	14911.1	14973.6	15068.9
Bangladesh	BGD	0	1	1271.62	1349.35	1429.07	1497.84	1565.6	1635.36	1709.11	1785.85	1863.58	1943.3	2030	2119.69	2212.38	2309.04	2410.69	2512.34	2624.95	2741.55	2860.14	2988.7	3122.24	3261.76	3406.26	3561.72	3724.16	3897.57
Belarus	BLR	0	0	12969.3	12847.8	13144.4	13291.6	13522.9	13793.8	14053.1	14254	14461.9	14497	14522.7	14529.7	14520.3	14546	14564.7	14576.4	14602.1	14662.8	14676.8	14725.9	14774.9	14758.6	14770.3	14774.9	14824	14861.4
Belize	BLZ	0	0	6823.11	6635.8	6630.37	6652.09	6698.24	6752.53	6829.9	6889.62	6962.91	7014.49	7085.07	7139.36	7201.79	7265.59	7325.31	7368.74	7406.74	7448.82	7494.97	7545.19	7585.91	7625.27	7672.77	7725.71	7763.71	7815.29
Benin	BEN	1	1	597.86	607.069	625.489	632.396	634.698	636.233	639.303	656.188	673.839	691.491	706.073	721.423	736.772	752.889	769.006	785.123	802.007	820.426	838.846	856.497	874.149	894.104	912.523	930.942	949.361	968.548
Bolivia	BOL	0	1	4117.48	4234.75	4349.38	4454.79	4564.15	4674.83	4778.92	4888.28	5004.22	5128.08	5245.34	5373.15	5490.42	5611.64	5746.03	5876.47	6009.55	6143.94	6277.02	6418	6565.57	6721.05	6880.48	7038.59	7213.83	7377.21
Botswana	BWA	0	0	14373.2	14693.9	15184.1	15551.8	15946	16297.3	16936.6	17606.5	18315.3	18721.8	19052.6	19369.2	19673.6	19988.1	20306.7	20631.5	20929.7	21272.9	21587.4	21850.9	22169.5	22431	22725.1	23002.9	23260.2	23533.9
Brazil	BRA	0	0	16702.8	16027.9	16079.5	16257.6	16417.8	16610.2	16768.6	16886.2	16978.8	17099.8	17176.4	17249.4	17333.1	17391.9	17472	17550.4	17643	17707.1	17742.7	17787.2	17840.6	17899.4	17967	18031.1	18102.4	18148.7
Bulgaria	BGR	0	0	15347.4	16014.6	16688.1	17012.2	17238.1	17533	17819.6	18035	18334.1	18819.3	19306.6	19852.5	20415.1	20971.4	21555	22169.9	22799.4	23449.9	24102.4	24782.2	25493.3	26210.6	26940.6	27689.3	28450.6	29249.6
Burkina Faso	BFA	1	1	382.224	396.123	410.022	418.235	429.607	442.874	456.773	470.04	485.203	495.943	512.369	531.323	550.276	570.493	591.973	615.98	639.988	664.627	690.53	719.591	748.021	777.715	810.567	844.051	878.167	912.914
Burundi	BDI	1	1	171.959	166.43	163.665	163.665	164.218	165.877	167.535	169.194	170.853	169.747	168.641	167.535	166.983	166.43	165.324	164.771	164.218	164.218	163.112	162.559	162.006	161.453	161.453	160.347	159.795	159.242
Cambodia	KHM	0	1	1127.66	1188.84	1251.91	1281.09	1313.09	1354.51	1410.05	1470.29	1533.35	1593.6	1659.49	1730.08	1805.39	1885.39	1967.29	2053.88	2146.13	2243.08	2338.15	2438.87	2543.35	2654.42	2772.09	2893.51	3024.35	3160.84
Cameroon	CMR	0	1	1403.79	1434.83	1457.82	1472.77	1486.57	1513.01	1545.2	1579.69	1616.48	1654.42	1695.81	1739.5	1784.34	1829.18	1878.62	1929.2	1980.94	2031.53	2082.11	2135	2189.04	2240.77	2297.11	2354.59	2410.93	2463.82
Cape Verde	CPV	0	0	3579.83	3679.98	3784.79	3867.47	3948.99	4028.18	4099.22	4170.26	4236.64	4308.84	4372.89	4448.58	4517.29	4589.49	4659.37	4731.57	4794.45	4855.01	4921.39	4994.76	5059.97	5121.69	5190.4	5260.28	5325.49	5395.36
Chad	TCD	1	1	600.756	547.497	538.976	534.005	536.135	539.686	543.947	552.468	558.859	560.989	560.989	560.989	562.41	563.12	562.41	563.12	561.7	563.83	563.12	563.83	563.12	562.41	564.54	565.96	567.38	568.091
China	CHN	0	0	15370	16324.7	17301.7	18394.5	19566.4	20844.1	22089.2	23297.7	24620	25964.7	27388.6	28739.3	30207.8	31735.3	33281	34914.1	36669.1	38480.9	40406.4	42407.2	44491.2	46654.4	48890.7	51206.3	53668.1	56239.6
Colombia	COL	0	0	11184.3	11313.8	11412.7	11532.7	11783.9	12019.9	12259.8	12509.1	12788.9	13047.8	13289.5	13426.5	13567.4	13717.8	13866.2	14016.6	14153.6	14283.1	14429.6	14555.2	14671.4	14806.5	14932.1	15057.7	15181.5	15295.7
Comoros	COM	1	1	440.69	439.547	442.404	442.404	441.833	441.261	441.261	442.404	443.548	444.119	442.976	442.404	442.404	442.404	441.833	442.404	442.404	441.833	441.833	441.833	442.404	442.404	442.404	441.833	442.404	442.976
Congo	COG	0	1	2353.26	2245.82	2127.86	2157.06	2182.75	2210.78	2244.65	2269.17	2253.99	2245.82	2232.97	2224.8	2208.45	2201.44	2189.76	2185.09	2180.42	2169.91	2161.73	2151.22	2136.04	2122.02	2113.85	2102.17	2085.82	2077.64
Costa Rica	CRI	0	0	22378.3	23127.5	23752.9	24148.8	24589.4	25082.7	25738.5	26280.6	26857.3	27484.6	28219.6	28926.2	29624.6	30341.3	31054	31811.3	32570.6	33317.8	34142.1	34966.4	35890.2	36781.5	37678.9	38614.9	39567.1	40497
Cote d'Ivoire	CIV	0	1	1429.21	1510.96	1584.06	1631.18	1669.66	1697.55	1730.25	1761.02	1795.65	1830.27	1863.94	1896.64	1927.41	1960.11	1994.74	2031.29	2066.87	2099.57	2134.2	2165.94	2200.56	2235.18	2269.81	2303.47	2338.09	2371.76
Democratic Republic of the Congo	COD	1	1	223.061	222.235	222.648	223.061	223.061	223.474	223.474	223.888	224.714	225.54	226.366	227.192	227.605	227.605	228.431	228.431	229.258	229.258	228.844	228.844	228.844	228.844	228.431	228.431	228.018	227.192
Dominican Republic	DOM	0	0	12509.3	13218.7	13719.5	13986.5	14397.7	14824.5	15227.9	15590.3	16132.1	16728.4	17330.6	17952.3	18572	19226.8	19901.1	20608.5	21351	22134.4	22902.2	23701.2	24506.1	25349.9	26236.6	27181.8	28167.8	29140.3
Ecuador	ECU	0	0	9900.64	9639.29	9559.82	9572.05	9640.82	9770.73	9915.93	10071.8	10236.9	10319.4	10374.4	10435.6	10496.7	10568.5	10638.8	10700	10758	10800.8	10846.7	10891	10950.6	11007.2	11068.3	11117.2	11164.6	11210.4
Egypt	EGY	0	0	6503.1	6681.36	6813.4	7001.56	7206.23	7430.7	7589.15	7704.69	7810.32	7906.05	8034.8	8193.25	8355	8520.05	8691.71	8866.67	9038.32	9203.37	9371.73	9533.48	9695.23	9850.38	10002.2	10147.5	10276.2	10411.6
El Salvador	SLV	0	0	5957.47	6080.58	6205.11	6282.94	6424.44	6561.71	6704.63	6824.91	6898.49	6970.66	7073.96	7190	7304.62	7416.41	7533.86	7639.99	7756.03	7880.56	8003.67	8125.36	8244.23	8367.34	8500.36	8627.72	8760.73	8896.58
Ethiopia	ETH	1	1	416.523	440.477	469.088	493.706	518.991	544.94	572.22	599.501	628.112	658.053	690.657	725.922	761.852	800.443	840.366	879.623	921.541	966.121	1014.03	1065.93	1120.49	1177.04	1235.6	1298.14	1367.34	1435.87
Gabon	GAB	0	0	14713.1	14771.6	14759.9	14841.7	14933.3	14987.9	15079.5	15155.5	15194.5	15330.9	15457.6	15500.5	15541.4	15601.8	15646.7	15709	15755.8	15814.3	15870.8	15874.7	15939	15948.8	15987.7	16046.2	16071.5	16077.4
Georgia	GEO	0	1	6253.77	6409.73	6591.12	6658.93	6782.69	6926.78	7069.18	7192.94	7335.34	7457.39	7548.94	7696.42	7847.3	7999.87	8145.66	8306.71	8460.98	8616.94	8798.33	8984.81	9169.59	9356.07	9552.72	9732.42	9947.71	10173.2
Ghana	GHA	0	1	1944.72	1970.69	2035.61	2093.31	2151.02	2215.94	2286.63	2360.21	2435.23	2477.06	2524.67	2605.46	2692.02	2784.35	2881.01	2976.23	3081.54	3189.74	3297.94	3414.8	3527.33	3647.07	3765.37	3893.77	4019.28	4152
Guatemala	GTM	0	0	5469.88	5537	5613.34	5667.3	5719.94	5800.23	5876.56	5955.53	6037.13	6129.26	6205.6	6276.67	6346.43	6418.81	6485.94	6555.69	6630.71	6705.73	6774.17	6847.88	6921.58	6996.6	7074.25	7153.22	7225.61	7299.31
Guinea	GIN	1	1	523.612	542.213	564.533	571.974	583.134	593.365	604.525	614.756	627.776	640.797	654.747	669.628	685.439	701.249	717.99	734.731	752.401	771.002	790.533	810.064	830.525	850.985	874.236	896.557	922.598	947.709
Guinea-Bissau	GNB	1	1	409.825	422.263	434.048	438.63	445.177	451.069	457.616	460.234	460.889	468.091	474.637	482.493	491.004	498.205	506.716	514.572	522.428	530.939	540.759	549.27	557.781	566.291	575.457	584.622	593.788	602.953
Guyana	GUY	0	1	5878.78	6055.17	6251.34	6414.04	6587.4	6757.71	6941.71	7121.14	7299.05	7492.18	7682.26	7863.21	8062.41	8244.89	8444.09	8644.82	8847.06	9050.83	9245.47	9470.52	9669.73	9905.43	10145.7	10378.3	10621.6	10877.1
Haiti	HTI	1	1	594.07	596.787	596.787	597.692	598.598	599.504	599.504	603.126	606.748	610.371	611.276	613.088	612.182	613.993	614.899	614.899	615.804	616.71	617.616	617.616	619.427	619.427	620.332	621.238	623.049	623.955
Honduras	HND	0	1	2395.86	2449.33	2514.9	2552.22	2583.5	2616.79	2661.17	2697.49	2728.76	2769.11	2815.52	2865.96	2919.42	2971.88	3024.34	3074.78	3130.26	3185.74	3240.22	3297.72	3353.2	3410.7	3475.26	3537.81	3599.34	3666.93
India	IND	0	1	1991.84	2110.7	2221.16	2326.82	2440.88	2557.34	2679.8	2792.66	2930.73	3073.61	3227.29	3388.17	3553.86	3723.15	3904.44	4097.74	4291.05	4502.36	4720.87	4946.59	5186.71	5441.25	5708.99	5994.74	6291.29	6597.45
Indonesia	IDN	0	1	5859.13	6089.94	6325.88	6601.14	6881.53	7184.14	7505.57	7842.38	8165.51	8488.64	8820.32	9191.33	9572.59	9967.53	10365.9	10796.7	11244.7	11699.4	12179.9	12675.7	13185.2	13713.5	14279.4	14853.8	15448.8	16072.9
Jamaica	JAM	0	0	7165.79	7246.18	7345.12	7360.58	7368.31	7368.31	7376.04	7386.87	7385.32	7391.5	7411.6	7457.98	7495.09	7533.74	7573.93	7615.68	7646.6	7691.43	7723.9	7767.19	7812.02	7858.4	7909.42	7965.08	8005.27	8050.11
Jordan	JOR	0	0	6433.02	6408.34	6434.32	6496.66	6570.7	6666.81	6829.16	6944.75	7100.61	7231.79	7307.12	7388.95	7460.38	7529.22	7596.76	7665.6	7731.84	7791.58	7860.42	7895.49	7938.35	7981.21	8014.98	8047.45	8079.92	8099.4
Kazakhstan	KAZ	0	0	26792.7	26902.4	27524	27760	28408.2	28960	29558.4	30123.5	30738.5	31243.7	31513	31975	32510.2	33052.1	33627.1	34185.6	34724.1	35275.9	35814.4	36426.1	37094.2	37656	38297.6	38952.4	39520.9	40192.4
Kenya	KEN	0	1	1274.38	1315.29	1345.53	1361.54	1385.55	1410.45	1437.13	1465.59	1492.27	1519.83	1550.96	1580.31	1610.54	1639.89	1669.24	1696.81	1727.04	1756.39	1786.63	1815.98	1846.21	1875.56	1904.02	1932.47	1961.82	1990.28
Kyrgyzstan	KGZ	0	1	1083.64	1098.61	1111.58	1123.55	1132.53	1140.52	1148.5	1155.48	1159.47	1160.47	1165.46	1170.45	1177.44	1185.42	1193.4	1202.38	1212.36	1223.34	1235.31	1247.28	1258.26	1268.24	1280.21	1291.19	1302.16	1312.14
Lebanon	LBN	0	0	15722.4	15700.6	15828.4	16104.3	16437.4	16940.4	17490.5	17487.1	17503.9	17529.2	17601.5	17672.2	17771.4	17842.1	17948.1	17996.8	18028.8	18043.9	18089.4	18123	18161.7	18143.2	18134.8	18138.2	18153.3	18121.3
Lesotho	LSO	0	1	1435.69	1462.61	1526.71	1570.29	1626.69	1684.38	1740.78	1792.05	1833.07	1871.53	1912.55	1968.95	2022.79	2079.19	2136.87	2197.12	2257.37	2322.75	2389.4	2458.62	2530.41	2600.91	2679.11	2761.14	2841.9	2923.94
Macedonia	MKD	0	0	8716.71	8934.5	9162.58	9364.93	9550.14	9709.62	9800.51	9987.43	10194.9	10407.6	10618.5	10826	11042.1	11244.4	11469.1	11692	11921.8	12156.7	12408.8	12683.2	12943.9	13213.1	13487.5	13768.7	14048.3	14324.3
Madagascar	MDG	1	1	250.394	254.236	258.719	258.719	260.64	263.842	266.404	269.606	272.808	276.65	281.133	284.975	288.818	293.3	297.783	302.266	306.749	310.591	315.074	319.557	324.039	327.882	332.364	336.847	341.33	345.172
Malawi	MWI	1	1	207.336	206.579	210.363	211.12	211.876	213.39	214.146	214.146	213.39	214.903	215.66	217.173	217.93	218.687	219.443	220.2	220.957	221.713	223.227	224.74	225.497	227.01	227.767	228.524	229.28	230.037
Malaysia	MYS	0	0	25708.6	26453	27508.1	28198.2	28768.6	29324.7	30311.4	31061.4	31782.9	32552.9	33291.5	34090	34871.4	35615.7	36405.6	37178.4	37962.7	38732.6	39542.5	40358.1	41190.9	41992.2	42856.3	43717.5	44601.6	45460
Mali	MLI	1	1	535.582	548.57	560.031	572.255	585.243	595.176	599.76	604.344	608.928	623.445	645.601	661.646	677.69	696.791	715.128	734.228	753.329	773.958	795.35	816.743	838.9	860.292	883.213	908.426	931.347	956.56
Mauritania	MRT	0	1	1177.99	1171.92	1191.15	1199.25	1210.38	1231.63	1247.82	1264.01	1287.29	1308.54	1324.74	1331.82	1334.86	1338.9	1343.96	1347	1353.07	1354.08	1358.13	1361.17	1364.2	1367.24	1370.28	1373.31	1376.35	1379.39
Mauritius	MUS	0	0	21509.2	22345.3	23139.5	23770.1	24393.7	25199.5	25921.2	26678	27493.1	28371.3	29329	30314.6	31342.3	32363	33423.4	34493.1	35651.6	36805.4	37938.2	39218.2	40507.5	41775.7	43130.4	44494.5	45846.8	47315.9
Mexico	MEX	0	0	18323.7	18564.1	18817.8	18925.8	19009.7	19126.5	19439.7	19644.9	19772.8	19891.9	20119	20337.4	20557.9	20793.9	20994.6	21193.1	21435.8	21658.5	21885.7	22112.9	22342.2	22576	22840.7	23103.2	23374.4	23621.5
Moldova	MDA	0	1	2539.84	2614.97	2667.69	2698.01	2734.91	2770.5	2802.13	2831.13	2864.08	2889.12	2919.44	2961.61	3007.74	3053.87	3101.32	3152.73	3198.86	3250.26	3305.62	3362.29	3416.33	3480.92	3532.32	3586.36	3645.67	3698.39
Mongolia	MNG	0	1	6368.28	6346.66	6398.9	6481.77	6676.33	6860.08	7058.25	7258.21	7456.38	7663.55	7791.46	7859.91	7930.17	7998.63	8094.11	8189.59	8301.28	8420.18	8537.27	8663.38	8794.89	8926.4	9048.9	9185.81	9317.32	9441.62
Morocco	MAR	0	0	4098.91	4105.86	4261.48	4379.58	4489.35	4603.29	4728.34	4846.44	4958.99	5096.55	5177.13	5306.35	5438.35	5575.91	5728.75	5882.98	6053.88	6223.4	6391.52	6569.37	6756.95	6957.03	7159.9	7350.25	7558.67	7767.09
Mozambique	MOZ	1	1	316.331	319.626	327.04	332.807	336.926	343.516	354.225	365.758	377.291	388.824	397.062	405.299	412.713	420.127	428.365	436.603	444.841	454.726	463.788	472.025	481.087	490.149	500.034	509.095	518.981	528.866
Namibia	NAM	0	0	8449.59	8395.8	8423.51	8474.04	8597.92	8725.05	8844.04	8967.91	9080.38	9170.02	9274.34	9323.24	9372.14	9434.07	9489.49	9543.28	9592.18	9642.7	9694.86	9751.91	9800.81	9843.19	9888.83	9937.72	9975.21	10017.6
Nepal	NPL	1	1	672.279	669.531	709.831	737.308	763.87	790.431	816.077	842.638	871.031	895.761	914.995	937.893	960.79	984.604	1007.5	1031.32	1056.05	1081.69	1108.25	1135.73	1163.21	1193.43	1223.66	1253.88	1285.94	1318
Nicaragua	NIC	0	1	2312.94	2399.48	2480.1	2497.88	2520.41	2567.83	2621.18	2674.52	2727.87	2782.41	2838.13	2891.47	2954.31	3014.77	3079.97	3143.99	3209.19	3270.84	3338.41	3410.73	3484.23	3555.36	3630.05	3705.92	3786.54	3864.78
Niger	NER	1	1	181.516	184.389	186.784	189.178	191.094	193.489	195.405	196.841	198.757	201.152	203.546	205.941	208.815	211.209	213.604	216.478	218.872	221.267	224.141	227.014	229.409	231.803	234.198	236.593	238.987	241.382
Nigeria	NGA	0	1	3282.07	3156.65	3112.67	3146.88	3169.68	3189.22	3218.54	3249.49	3275.55	3299.98	3304.87	3298.36	3296.73	3290.21	3288.58	3283.7	3275.55	3275.55	3269.04	3270.67	3259.26	3249.49	3254.38	3254.38	3249.49	3242.98
Pakistan	PAK	0	1	1798.74	1857.17	1919.42	1957.52	1990.55	2029.93	2061.69	2097.26	2132.83	2182.37	2245.88	2313.21	2384.34	2459.29	2534.24	2611.73	2693.03	2778.14	2863.25	2948.36	3041.09	3135.09	3230.36	3326.9	3431.07	3535.23
Panama	PAN	0	0	26070.7	26958.7	27975.6	28990.4	29999.5	31084.6	32220.5	33333	34494.2	35704.3	36955.3	38253.2	39603.8	40907.5	42310.8	43801.8	45308.6	46871.9	48487.9	50140.9	51907.2	53599.3	55430	57395.4	59345.1	61298.8
Paraguay	PRY	0	0	5960.13	6130.42	6285.63	6392.63	6576.48	6778.42	6965.28	7171.74	7372.17	7592.19	7774.54	7967.43	8169.37	8362.26	8573.24	8781.2	8987.66	9203.16	9432.22	9652.24	9897.88	10137.5	10389.2	10627.3	10886.5	11162.2
Peru	PER	0	0	10387.7	10690.7	10880.1	11035	11272.6	11532.5	11794.2	12074.8	12327.9	12594.7	12835.7	13119.8	13390.1	13689.6	14002.9	14293.9	14581.4	14910.2	15264.8	15602.2	15939.7	16284	16631.7	17031.1	17375.4	17749
Philippines	PHL	0	0	5949.39	6259.41	6538.87	6709.16	6944.95	7182.93	7425.27	7680.71	7942.71	8219.98	8501.62	8800.73	9115.12	9436.06	9772.28	10117.2	10481.8	10857.4	11239.4	11634.6	12045.1	12488.3	12920.5	13368.1	13844.1	14311.3
Romania	ROU	0	0	21192.1	22364.4	23575.3	24119.5	24500.4	24854.2	25470.9	26230.5	27058.2	27919.8	28872.2	29924.3	30953.8	31999.1	33117	34300.6	35475.2	36679.2	37908.2	39234.7	40506.8	41815.1	43259.5	44715.3	46216.4	47864.9
Russia	RUS	0	0	25854.3	25888.3	26323.3	26480.5	26650.8	26849.9	27122.4	27332	27460.4	27452.5	27452.5	27583.5	27732.8	27900.5	28055.1	28180.9	28353.8	28518.8	28597.4	28723.2	28822.8	28966.9	29079.5	29247.2	29412.3	29574.7
Rwanda	RWA	1	1	468.557	486.632	504.012	522.086	539.466	559.627	580.482	601.338	625.669	650.001	677.113	704.921	735.509	766.097	799.467	834.226	872.461	910.001	948.932	987.167	1028.88	1070.59	1115.08	1161.66	1209.63	1260.38
Senegal	SEN	1	1	716.431	743.05	770.43	782.598	796.288	803.133	809.217	817.583	837.357	859.413	884.511	909.609	936.988	965.889	995.55	1026.73	1059.44	1094.42	1131.69	1168.95	1205.46	1245.77	1287.6	1329.43	1372.78	1416.89
Sierra Leone	SLE	1	1	343.701	357.956	372.211	379.339	385.674	392.802	401.513	410.224	419.728	419.728	418.936	418.936	418.936	418.144	417.352	418.144	417.352	416.56	416.56	415.768	415.768	416.56	416.56	415.768	415.768	414.976
South Africa	ZAF	0	0	11363.7	11246.4	11192.7	11228.5	11274.2	11333.9	11401.5	11455.2	11485	11504.9	11516.9	11530.8	11540.7	11550.7	11568.6	11572.5	11570.6	11590.4	11596.4	11604.4	11626.2	11636.2	11636.2	11638.2	11636.2	11630.2
Sri Lanka	LKA	0	1	6473.6	6707.54	6978.15	7254	7538.57	7838.85	8140.89	8462.12	8809.54	9153.48	9530.58	9919.9	10340.7	10747.4	11176.9	11620.4	12079.5	12559.6	13055.4	13580.9	14118.7	14677.3	15250	15864.5	16472.1	17102.3
Sudan	SDN	0	1	2526.88	2560.74	2586.43	2649.49	2714.88	2775.6	2838.65	2899.37	2932.07	2984.61	3018.48	3051.17	3081.53	3110.72	3144.59	3174.95	3207.64	3239.17	3269.53	3297.55	3327.91	3352.43	3372.29	3397.97	3420.16	3443.51
Swaziland	SWZ	0	0	5558.4	5432.3	5398.67	5428.93	5481.06	5534.86	5597.07	5666	5733.25	5783.69	5835.81	5871.12	5919.88	5960.23	6012.35	6054.38	6093.05	6138.45	6183.84	6225.87	6276.31	6321.71	6358.7	6394	6422.59	6467.98
Tajikistan	TJK	0	1	1094.46	1129.86	1146.08	1163.78	1178.53	1193.28	1209.51	1221.31	1233.11	1243.43	1255.23	1269.98	1281.78	1295.06	1311.28	1324.56	1340.79	1357.01	1376.19	1393.89	1413.06	1430.76	1446.99	1464.69	1485.34	1501.56
Tanzania	TZA	1	1	747.038	780.14	815.032	840.082	866.922	895.551	924.18	955.493	986.806	1019.01	1053.91	1090.59	1127.27	1167.53	1210.47	1252.52	1295.46	1341.09	1390.3	1438.61	1488.71	1537.91	1590.7	1642.59	1695.37	1748.16
Thailand	THA	0	0	10403.5	10730.9	11117	11366.1	11771.8	12076	12643.6	12930.1	13173.8	13383.8	13618.7	13931.8	14250.3	14570.6	14898	15225.3	15552.7	15890.8	16216.4	16556.3	16897.9	17218.1	17531.3	17862.2	18152.3	18492.1
The Gambia	GMB	1	1	313.419	310.687	310.687	314.101	318.198	317.515	316.833	315.467	319.564	321.612	321.612	322.295	322.978	323.661	325.027	325.709	327.075	327.758	329.124	330.489	331.855	333.221	334.586	335.269	337.318	338
Togo	TGO	1	1	298.255	305.543	312.83	314.391	318.556	323.24	328.966	334.171	339.897	345.102	350.828	357.594	364.361	372.169	377.374	384.661	391.428	399.235	407.564	415.371	422.659	430.466	437.754	446.082	453.369	461.697
Tunisia	TUN	0	0	6039.7	6053.98	6146.81	6218.23	6289.64	6336.06	6384.26	6425.32	6471.74	6503.88	6537.8	6575.29	6619.92	6657.41	6696.69	6741.32	6787.74	6834.16	6877	6921.64	6966.27	7010.9	7043.04	7071.6	7101.95	7121.59
Turkey	TUR	0	0	25138.1	25569.4	26609	27167.5	27759.2	28666	29655.8	30720.3	31806.9	32946	33960.7	35110.9	36250	37427.9	38672	39888.6	41047.1	42260.8	43574.1	44992.5	46355.6	47815.4	49336.1	50959.1	52571	54296.2
Turkmenistan	TKM	0	0	13564.1	14049	14530.1	15062.7	15622.8	16201.3	16750.4	17374.8	18032.3	18743	19418.8	20127.7	20886.1	21549.1	22348	23216.6	24105.5	25001.7	25954.8	26926.3	27851.9	28944.6	29980.3	31049.1	32268.6	33451.2
Uganda	UGA	1	1	463.269	465.497	472.921	481.83	490.739	500.39	508.557	515.981	523.405	534.542	541.966	548.648	555.329	562.011	570.178	576.86	585.026	593.193	600.617	608.784	616.95	624.374	632.541	641.45	648.874	656.298
Ukraine	UKR	0	1	3479.97	3542.41	3591.14	3577.44	3566.77	3551.54	3565.25	3589.62	3572.87	3542.41	3524.13	3504.33	3493.67	3483.01	3464.74	3454.08	3438.85	3425.14	3409.91	3396.2	3379.45	3370.31	3353.56	3339.85	3326.15	3309.39
Uzbekistan	UZB	0	1	3175.5	3308.98	3403.7	3500.58	3591	3681.43	3780.46	3868.73	3965.61	4066.79	4165.82	4271.31	4391.88	4516.74	4639.46	4760.02	4902.11	5042.05	5190.59	5341.3	5500.61	5647	5814.93	5985.01	6157.24	6329.47
Vietnam	VNM	0	1	2441.61	2568.69	2701.43	2821.7	2949.91	3078.11	3213.13	3352.68	3502.44	3668.09	3841.68	4019.81	4210.42	4407.84	4623.41	4845.79	5082.91	5326.85	5587.8	5860.1	6152.82	6447.81	6755.28	7088.85	7438.3	7802.5
Yemen	YEM	0	1	1090.23	962.855	923.47	900.844	888.274	887.436	889.95	894.14	899.168	906.71	914.252	921.794	930.174	938.554	946.934	955.313	964.531	971.235	979.615	987.995	994.699	1003.08	1010.62	1017.33	1025.7	1033.25
Zambia	ZMB	0	1	1427.35	1434.86	1450.96	1467.06	1487.45	1508.91	1528.23	1547.55	1572.23	1586.18	1594.77	1610.87	1630.19	1647.36	1667.75	1687.07	1708.53	1731.07	1753.6	1776.14	1799.75	1820.14	1842.68	1864.14	1888.83	1910.29
Zimbabwe	ZWE	1	1	785.533	774.18	777.728	778.437	778.437	777.018	776.309	775.599	777.018	774.889	773.47	771.341	769.922	767.793	768.503	766.374	767.084	766.374	765.664	766.374	766.374	767.084	768.503	767.793	768.503	765.664

## Sheet: v, 2015-2040 (vyed=1.5)
Estimates for the consumption value of health by country over time (vi,t) assuming an income elasticity of consumption value of health equal to 1.5
Country	Code	LIC	GAVI	2015	2016	2017	2018	2019	2020	2021	2022	2023	2024	2025	2026	2027	2028	2029	2030	2031	2032	2033	2034	2035	2036	2037	2038	2039	2040
Albania	ALB	0	0	6170.71	6516.83	6876.02	7239.55	7581.32	7881.73	8182.14	8417.24	8667.58	8976.7	9320.64	9647.18	10004.2	10356.8	10720.4	11094.8	11493.2	11900.2	12348.7	12773.2	13236.8	13700.5	14181.6	14673.6	15178.6	15696.7
Algeria	DZA	0	0	7332.54	7524.93	7519.51	7573.71	7633.32	7736.29	7858.23	7966.62	8015.4	8088.56	8224.05	8278.24	8362.24	8454.37	8546.5	8663.02	8776.83	8901.48	9020.71	9129.1	9223.94	9321.49	9424.46	9505.75	9595.17	9681.88
Argentina	ARG	0	0	30193.8	28857.6	29560.5	30091.3	30988.2	31742.3	32408.5	32891.7	33228.5	33554.3	33909.4	34220.6	34553.7	34901.5	35293.2	35615.3	36043.6	36369.5	36640.3	36918.6	37259	37497	37709.3	38002.1	38254.7	38463.4
Armenia	ARM	0	1	5951	6033.16	6327.97	6460.88	6576.87	6736.36	6992.51	7231.74	7434.73	7659.46	7814.11	8031.6	8241.83	8459.32	8700.97	8940.2	9172.18	9396.91	9636.15	9860.88	10119.4	10382.8	10634.2	10895.1	11163.4	11455.8
Azerbaijan	AZE	0	1	12082.5	11778.8	12122.7	12408.5	12908.7	13449.1	13788.6	14083.3	14199.5	14409.4	14471.9	14588	14708.6	14838.1	15052.5	15190.9	15289.2	15472.3	15651	15793.9	15923.4	16057.4	16182.4	16325.3	16419.1	16562.1
Bangladesh	BGD	0	1	1271.62	1388.22	1507.8	1610.95	1712.6	1817.24	1927.86	2042.96	2159.56	2279.15	2409.2	2543.73	2682.75	2827.75	2980.23	3132.7	3301.62	3476.52	3654.41	3847.24	4047.55	4256.83	4473.58	4706.78	4950.44	5210.54
Belarus	BLR	0	0	12969.3	12787	13232	13452.8	13799.7	14206.1	14595.1	14896.4	15208.3	15260.8	15299.4	15309.9	15295.9	15334.4	15362.4	15380	15418.5	15509.6	15530.6	15604.2	15677.8	15653.3	15670.8	15677.8	15751.4	15807.4
Belize	BLZ	0	0	6823.11	6542.15	6534.01	6566.58	6635.8	6717.24	6833.29	6922.87	7032.81	7110.18	7216.05	7297.48	7391.14	7486.83	7576.41	7641.56	7698.56	7761.68	7830.9	7906.23	7967.31	8026.35	8097.61	8177.01	8234.01	8311.38
Benin	BEN	1	1	597.86	611.674	639.303	649.664	653.118	655.42	660.025	685.351	711.829	738.307	760.18	783.204	806.228	830.403	854.579	878.754	904.081	931.71	959.339	985.816	1012.29	1042.23	1069.85	1097.48	1125.11	1153.89
Bolivia	BOL	0	1	4117.48	4293.38	4465.33	4623.44	4787.48	4953.5	5109.63	5273.67	5447.6	5633.38	5809.27	6000.98	6176.88	6358.71	6560.3	6755.97	6955.58	7157.17	7356.79	7568.26	7789.62	8022.83	8261.98	8499.14	8762	9007.08
Botswana	BWA	0	0	14373.2	14854.2	15589.5	16141	16732.3	17259.3	18218.3	19223.2	20286.3	20896	21392.3	21867.2	22323.7	22795.6	23273.5	23760.7	24208	24722.7	25194.5	25589.7	26067.7	26459.8	26901	27317.7	27703.7	28114.3
Brazil	BRA	0	0	16702.8	15690.4	15767.9	16035	16275.4	16563.9	16801.6	16977.9	17116.8	17298.4	17413.2	17522.8	17648.3	17736.4	17856.6	17974.2	18113.1	18209.2	18262.6	18329.4	18409.5	18497.7	18599.2	18695.3	18802.2	18871.6
Bulgaria	BGR	0	0	15347.4	16348.2	17358.4	17844.7	18183.5	18625.8	19055.6	19378.8	19827.4	20555.2	21286.2	22105	22949	23783.5	24658.8	25581.1	26525.4	27501.1	28479.9	29499.5	30566.2	31642.3	32737.2	33860.3	35002.3	36200.7
Burkina Faso	BFA	1	1	382.224	403.072	423.921	436.24	453.298	473.199	494.048	513.949	536.693	552.803	577.442	605.872	634.302	664.627	696.848	732.859	768.87	805.829	844.683	888.275	930.92	975.46	1024.74	1074.96	1126.14	1178.26
Burundi	BDI	1	1	171.959	163.665	159.518	159.518	160.347	162.836	165.324	167.812	170.3	168.641	166.983	165.324	164.494	163.665	162.006	161.177	160.347	160.347	158.689	157.859	157.03	156.201	156.201	154.542	153.712	152.883
Cambodia	KHM	0	1	1127.66	1219.44	1314.03	1357.8	1405.81	1467.93	1551.24	1641.6	1736.2	1826.56	1925.4	2031.29	2144.25	2264.26	2387.1	2517	2655.37	2800.79	2943.4	3094.48	3251.2	3417.81	3594.3	3776.44	3972.69	4177.42
Cameroon	CMR	0	1	1403.79	1450.35	1484.84	1507.26	1527.96	1567.62	1615.91	1667.65	1722.83	1779.74	1841.83	1907.36	1974.62	2041.87	2116.03	2191.91	2269.52	2345.4	2421.28	2500.61	2581.66	2659.26	2743.77	2830	2914.5	2993.83
Cape Verde	CPV	0	0	3579.83	3730.06	3887.27	4011.29	4133.57	4252.36	4358.91	4465.47	4565.04	4673.34	4769.42	4882.96	4986.02	5094.33	5199.14	5307.44	5401.77	5492.6	5592.17	5702.22	5800.04	5892.63	5995.69	6100.5	6198.32	6303.13
Chad	TCD	1	1	600.756	520.868	508.086	500.63	503.825	509.151	515.542	528.324	537.911	541.106	541.106	541.106	543.237	544.302	543.237	544.302	542.171	545.367	544.302	545.367	544.302	543.237	546.432	548.562	550.693	551.758
China	CHN	0	0	15370	16802	18267.5	19906.7	21664.7	23581.1	25448.8	27261.6	29245.1	31262	33397.8	35423.9	37626.8	39917.9	42236.6	44686.2	47318.6	50036.3	52924.7	55925.8	59051.8	62296.6	65651.1	69124.4	72817.1	76674.3
Colombia	COL	0	0	11184.3	11378.5	11526.9	11706.8	12083.7	12437.7	12797.5	13171.5	13591.2	13979.5	14342.1	14547.6	14758.9	14984.5	15207.2	15432.7	15638.3	15832.4	16052.3	16240.7	16414.9	16617.6	16806	16994.4	17180	17351.3
Comoros	COM	1	1	440.69	438.975	443.262	443.262	442.404	441.547	441.547	443.262	444.977	445.834	444.119	443.262	443.262	443.262	442.404	443.262	443.262	442.404	442.404	442.404	443.262	443.262	443.262	442.404	443.262	444.119
Congo	COG	0	1	2353.26	2192.09	2015.16	2058.96	2097.5	2139.54	2190.34	2227.13	2204.36	2192.09	2172.83	2160.56	2136.04	2125.53	2108.01	2101	2093.99	2078.23	2065.96	2050.2	2027.43	2006.4	1994.14	1976.62	1952.1	1939.83
Costa Rica	CRI	0	0	22378.3	23502.1	24440.1	25034	25694.9	26434.9	27418.6	28231.8	29096.7	30037.8	31140.2	32200.1	33247.7	34322.8	35391.8	36527.7	37666.8	38787.5	40024	41260.4	42646.2	43983.1	45329.2	46733.2	48161.6	49556.4
Cote d'Ivoire	CIV	0	1	1429.21	1551.84	1661.48	1732.17	1789.88	1831.72	1880.77	1926.93	1978.87	2030.81	2081.3	2130.35	2176.52	2225.57	2277.5	2332.32	2385.7	2434.75	2486.69	2534.3	2586.23	2638.17	2690.11	2740.6	2792.54	2843.03
Democratic Republic of the Congo	COD	1	1	223.061	221.822	222.442	223.061	223.061	223.681	223.681	224.301	225.54	226.779	228.018	229.258	229.877	229.877	231.116	231.116	232.356	232.356	231.736	231.736	231.736	231.736	231.116	231.116	230.497	229.258
Dominican Republic	DOM	0	0	12509.3	13573.3	14324.6	14725.1	15341.9	15982	16587.1	17130.9	17943.5	18838	19741.3	20673.8	21603.3	22585.5	23597	24658.1	25771.8	26946.9	28098.7	29297.2	30504.4	31770.2	33100.2	34518	35997.1	37455.8
Ecuador	ECU	0	0	9900.64	9508.62	9389.41	9407.75	9510.91	9705.78	9923.57	10157.4	10405	10528.8	10611.3	10703	10794.7	10902.5	11007.9	11099.6	11186.7	11250.9	11319.7	11386.2	11475.6	11560.4	11652.1	11725.5	11796.6	11865.3
Egypt	EGY	0	0	6503.1	6770.49	6968.55	7250.79	7557.79	7894.5	8132.18	8305.48	8463.94	8607.53	8800.64	9038.32	9280.95	9528.53	9786.01	10048.4	10305.9	10553.5	10806	11048.7	11291.3	11524	11751.8	11969.7	12162.8	12365.8
El Salvador	SLV	0	0	5957.47	6142.14	6328.93	6445.67	6657.93	6863.82	7078.21	7258.63	7369.01	7477.26	7632.21	7806.26	7978.2	8145.88	8322.06	8481.26	8655.31	8842.1	9026.77	9209.31	9387.61	9572.28	9771.8	9962.84	10162.4	10366.1
Ethiopia	ETH	1	1	416.523	452.453	495.37	532.298	570.224	609.149	650.069	690.989	733.906	778.819	827.724	880.621	934.516	992.403	1052.29	1111.17	1174.05	1240.92	1312.78	1390.63	1472.47	1557.3	1645.13	1738.95	1842.75	1945.55
Gabon	GAB	0	0	14713.1	14800.8	14783.2	14906	15043.4	15125.3	15262.7	15376.7	15435.2	15639.8	15829.9	15894.2	15955.6	16046.2	16113.4	16207	16277.2	16364.9	16449.6	16455.5	16552	16566.6	16625.1	16712.8	16750.8	16759.5
Georgia	GEO	0	1	6253.77	6487.71	6759.8	6861.51	7047.14	7263.29	7476.89	7662.52	7876.12	8059.21	8196.52	8417.75	8644.07	8872.93	9091.61	9333.19	9564.59	9798.53	10070.6	10350.3	10627.5	10907.2	11202.2	11471.7	11794.7	12132.9
Ghana	GHA	0	1	1944.72	1983.67	2081.05	2167.61	2254.17	2351.55	2457.59	2567.95	2680.48	2743.24	2814.65	2935.83	3065.67	3204.17	3349.16	3491.98	3649.96	3812.26	3974.56	4149.84	4318.63	4498.25	4675.69	4868.29	5056.56	5255.65
Guatemala	GTM	0	0	5469.88	5570.56	5685.07	5766.01	5844.98	5965.4	6079.91	6198.36	6320.76	6458.96	6573.46	6680.07	6784.7	6893.28	6993.97	7098.6	7211.13	7323.66	7426.32	7536.87	7647.43	7759.96	7876.44	7994.89	8103.47	8214.03
Guinea	GIN	1	1	523.612	551.513	584.994	596.155	612.895	628.241	644.982	660.327	679.858	699.389	720.315	742.636	766.352	790.068	815.179	840.29	866.796	894.697	923.993	953.29	983.981	1014.67	1049.55	1083.03	1122.09	1159.76
Guinea-Bissau	GNB	1	1	409.825	428.483	446.159	453.033	462.853	471.691	481.511	485.439	486.421	497.223	507.044	518.828	531.594	542.396	555.162	566.946	578.73	591.496	606.226	618.992	631.759	644.525	658.273	672.021	685.769	699.517
Guyana	GUY	0	1	5878.78	6143.37	6437.61	6681.68	6941.71	7197.17	7473.17	7742.32	8009.19	8298.87	8583.99	8855.43	9154.23	9427.95	9726.75	10027.8	10331.2	10636.9	10928.8	11266.4	11565.2	11918.7	12279.1	12628.1	12993.1	13376.3
Haiti	HTI	1	1	594.07	598.145	598.145	599.504	600.862	602.22	602.22	607.654	613.088	618.521	619.88	622.596	621.238	623.955	625.313	625.313	626.672	628.03	629.388	629.388	632.105	632.105	633.463	634.822	637.539	638.897
Honduras	HND	0	1	2395.86	2476.06	2574.42	2630.41	2677.31	2727.25	2793.83	2848.3	2895.21	2955.74	3025.34	3101	3181.2	3259.89	3338.57	3414.23	3497.46	3580.68	3662.39	3748.64	3831.87	3918.12	4014.96	4108.78	4201.08	4302.47
India	IND	0	1	1991.84	2170.14	2335.82	2494.31	2665.39	2840.09	3023.78	3193.07	3400.18	3614.49	3845.01	4086.34	4334.87	4588.8	4860.74	5150.7	5440.65	5757.61	6085.38	6423.96	6784.15	7165.95	7567.56	7996.18	8441.02	8900.26
Indonesia	IDN	0	1	5859.13	6205.34	6559.25	6972.14	7392.73	7846.65	8328.78	8834	9318.7	9803.4	10300.9	10857.4	11429.3	12021.7	12619.3	13265.5	13937.4	14619.6	15340.2	16084	16848.2	17640.6	18489.5	19351.2	20243.7	21179.7
Jamaica	JAM	0	0	7165.79	7286.37	7434.79	7457.98	7469.58	7469.58	7481.17	7497.41	7495.09	7504.36	7534.51	7604.08	7659.74	7717.71	7778.01	7840.62	7887	7954.25	8002.95	8067.89	8135.14	8204.71	8281.24	8364.72	8425.02	8492.27
Jordan	JOR	0	0	6433.02	6396.01	6434.97	6528.49	6639.53	6783.7	7027.23	7200.62	7434.41	7631.18	7744.17	7866.91	7974.06	8077.32	8178.63	8281.88	8381.24	8470.86	8574.12	8626.72	8691.01	8755.3	8805.95	8854.66	8903.37	8932.59
Kazakhstan	KAZ	0	0	26792.7	26957.2	27889.7	28243.7	29216	30043.7	30941.2	31788.9	32711.3	33469.3	33873.1	34566.2	35369	36181.8	37044.4	37882.1	38689.8	39517.6	40325.3	41242.8	42245	43087.7	44050	45032.3	45885	46892.2
Kenya	KEN	0	1	1274.38	1335.75	1381.1	1405.11	1441.13	1478.48	1518.5	1561.19	1601.21	1642.56	1689.25	1733.27	1778.62	1822.64	1866.67	1908.02	1953.37	1997.39	2042.75	2086.77	2132.13	2176.15	2218.83	2261.52	2305.54	2348.23
Kyrgyzstan	KGZ	0	1	1083.64	1106.09	1125.55	1143.51	1156.98	1168.95	1180.93	1191.4	1197.39	1198.89	1206.37	1213.86	1224.33	1236.31	1248.28	1261.75	1276.72	1293.18	1311.14	1329.1	1345.57	1360.54	1378.5	1394.96	1411.43	1426.39
Lebanon	LBN	0	0	15722.4	15689.6	15881.4	16295.2	16794.9	17549.4	18374.5	18369.5	18394.7	18432.6	18541.1	18647	18795.9	18901.9	19060.9	19134.1	19182	19204.7	19272.8	19323.3	19381.3	19353.6	19341	19346	19368.7	19320.8
Lesotho	LSO	0	1	1435.69	1476.07	1572.21	1637.59	1722.19	1808.72	1893.32	1970.23	2031.76	2089.45	2150.98	2235.58	2316.34	2400.94	2487.47	2577.84	2668.21	2766.27	2866.26	2970.09	3077.77	3183.52	3300.81	3423.87	3545.01	3668.07
Macedonia	MKD	0	0	8716.71	9043.39	9385.51	9689.04	9966.85	10206.1	10342.4	10622.8	10934	11253	11569.4	11880.7	12204.8	12508.3	12845.3	13179.7	13524.4	13876.8	14254.9	14666.5	15057.5	15461.3	15872.9	16294.7	16714	17128.2
Madagascar	MDG	1	1	250.394	256.158	262.882	262.882	265.763	270.566	274.409	279.212	284.015	289.778	296.502	302.266	308.029	314.754	321.478	328.202	334.926	340.69	347.414	354.138	360.862	366.626	373.35	380.074	386.798	392.561
Malawi	MWI	1	1	207.336	206.201	211.876	213.011	214.146	216.417	217.552	217.552	216.417	218.687	219.822	222.092	223.227	224.362	225.497	226.632	227.767	228.902	231.172	233.442	234.577	236.847	237.983	239.118	240.253	241.388
Malaysia	MYS	0	0	25708.6	26825.1	28407.8	29443	30298.6	31132.7	32612.8	33737.8	34820	35975	37082.9	38280.6	39452.7	40569.2	41754.1	42913.3	44089.7	45244.6	46459.5	47682.9	48932	50134	51430.1	52722	54048	55335.6
Mali	MLI	1	1	535.582	555.064	572.255	590.592	610.074	624.973	631.849	638.725	645.601	667.376	700.611	724.678	748.745	777.396	804.901	833.552	862.203	893.146	925.235	957.324	990.559	1022.65	1057.03	1094.85	1129.23	1167.05
Mauritania	MRT	0	1	1177.99	1168.88	1197.73	1209.87	1226.57	1258.45	1282.74	1307.03	1341.94	1373.82	1398.11	1408.73	1413.29	1419.36	1426.95	1431.5	1440.61	1442.13	1448.2	1452.76	1457.31	1461.86	1466.42	1470.97	1475.53	1480.08
Mauritius	MUS	0	0	21509.2	22763.4	23954.6	24900.5	25836	27044.7	28127.3	29262.4	30485.1	31802.4	33238.9	34717.4	36258.9	37789.9	39380.5	40985.1	42722.9	44453.6	46152.8	48072.7	50006.6	51909	53941.1	55987.1	58015.6	60219.3
Mexico	MEX	0	0	18323.7	18684.3	19064.8	19226.9	19352.6	19528	19997.7	20305.4	20497.3	20675.9	21016.7	21344.2	21675.1	22029.1	22330.1	22627.9	22991.8	23325.9	23666.7	24007.4	24351.5	24702.2	25099.2	25492.9	25899.8	26270.3
Moldova	MDA	0	1	2539.84	2652.53	2731.62	2777.09	2832.45	2885.83	2933.27	2976.77	3026.2	3063.76	3109.23	3172.5	3241.69	3310.89	3382.06	3459.17	3528.36	3605.47	3688.51	3773.52	3854.58	3951.45	4028.56	4109.62	4198.58	4277.66
Mongolia	MNG	0	1	6368.28	6335.85	6414.21	6538.52	6830.36	7105.99	7403.23	7703.18	8000.43	8311.19	8503.05	8605.73	8711.12	8813.8	8957.02	9100.24	9267.78	9446.13	9621.77	9810.93	10008.2	10205.5	10389.2	10594.6	10791.8	10978.3
Morocco	MAR	0	0	4098.91	4109.33	4342.76	4519.92	4684.57	4855.47	5043.05	5220.21	5389.03	5595.36	5716.25	5910.08	6108.07	6314.41	6543.67	6775.02	7031.37	7285.64	7537.83	7804.61	8085.97	8386.1	8690.39	8975.92	9288.55	9601.18
Mozambique	MOZ	1	1	316.331	321.274	332.395	341.045	347.223	357.108	373.172	390.471	407.771	425.07	437.427	449.783	460.904	472.025	484.382	496.739	509.095	523.923	537.516	549.873	563.465	577.057	591.885	605.478	620.306	635.134
Namibia	NAM	0	0	8449.59	8368.91	8410.47	8486.26	8672.08	8862.78	9041.26	9227.07	9395.77	9530.24	9686.71	9760.06	9833.41	9926.31	10009.4	10090.1	10163.5	10239.3	10317.5	10403.1	10476.4	10540	10608.4	10681.8	10738	10801.6
Nepal	NPL	1	1	672.279	668.157	728.607	769.823	809.665	849.507	887.976	927.818	970.408	1007.5	1036.35	1070.7	1105.05	1140.77	1175.11	1210.83	1247.93	1286.4	1326.24	1367.45	1408.67	1454.01	1499.35	1544.68	1592.77	1640.85
Nicaragua	NIC	0	1	2312.94	2442.76	2563.68	2590.35	2624.14	2695.27	2775.29	2855.32	2935.34	3017.14	3100.72	3180.74	3274.99	3365.68	3463.49	3559.51	3657.32	3749.79	3851.15	3959.62	4069.88	4176.57	4288.6	4402.41	4523.34	4640.7
Niger	NER	1	1	181.516	185.826	189.418	193.01	195.883	199.475	202.349	204.504	207.378	210.97	214.562	218.154	222.464	226.056	229.648	233.959	237.551	241.143	245.453	249.763	253.355	256.947	260.539	264.131	267.723	271.315
Nigeria	NGA	0	1	3282.07	3093.94	3027.97	3079.28	3113.48	3142.8	3186.78	3233.2	3272.29	3308.94	3316.27	3306.5	3304.06	3294.28	3291.84	3284.51	3272.29	3272.29	3262.52	3264.96	3247.86	3233.2	3240.53	3240.53	3233.2	3223.43
Pakistan	PAK	0	1	1798.74	1886.39	1979.75	2036.92	2086.46	2145.53	2193.16	2246.52	2299.87	2374.18	2469.45	2570.44	2677.15	2789.57	2901.99	3018.22	3140.17	3267.83	3395.5	3523.16	3662.26	3803.26	3946.17	4090.99	4247.23	4403.48
Panama	PAN	0	0	26070.7	27402.7	28928	30450.3	31963.9	33591.6	35295.4	36964.1	38706	40521	42397.6	44344.4	46370.3	48325.9	50430.8	52667.4	54927.5	57272.4	59696.4	62176.1	64825.5	67363.7	70109.7	73057.7	75982.3	78912.8
Paraguay	PRY	0	0	5960.13	6215.56	6448.39	6608.88	6884.66	7187.57	7467.86	7777.55	8078.19	8408.22	8681.74	8971.08	9273.99	9563.33	9879.79	10191.7	10501.4	10824.7	11168.3	11498.3	11866.8	12226.2	12603.7	12960.8	13349.6	13763.3
Peru	PER	0	0	10387.7	10842.2	11126.3	11358.7	11715	12104.9	12497.5	12918.4	13298	13698.2	14059.7	14485.8	14891.2	15340.6	15810.5	16247	16678.2	17171.4	17703.4	18209.5	18715.6	19232.1	19753.7	20352.8	20869.3	21429.6
Philippines	PHL	0	0	5949.39	6414.42	6833.61	7089.05	7442.74	7799.7	8163.21	8546.38	8939.36	9355.28	9777.74	10226.4	10698	11179.4	11683.7	12201.2	12748.1	13311.3	13884.5	14477.2	15092.9	15757.7	16406.1	17077.5	17791.4	18492.2
Romania	ROU	0	0	21192.1	22950.6	24766.9	25583.2	26154.6	26685.2	27610.3	28749.8	29991.2	31283.7	32712.2	34290.4	35834.6	37402.6	39079.4	40854.8	42616.7	44422.8	46266.3	48256	50164.1	52126.6	54293.2	56476.9	58728.5	61201.2
Russia	RUS	0	0	25854.3	25905.4	26557.8	26793.6	27049	27347.7	27756.4	28070.8	28263.4	28251.6	28251.6	28448.1	28672.1	28923.6	29155.5	29344.1	29603.5	29851.1	29969	30157.7	30307	30523.1	30692.1	30943.7	31191.2	31434.9
Rwanda	RWA	1	1	468.557	495.669	521.739	548.851	574.921	605.161	636.445	667.728	704.226	740.723	781.392	823.103	868.985	914.868	964.921	1017.06	1074.41	1130.72	1189.12	1246.47	1309.04	1371.61	1438.34	1508.21	1580.16	1656.29
Senegal	SEN	1	1	716.431	756.36	797.429	815.682	836.217	846.484	855.61	868.159	897.82	930.904	968.551	1006.2	1047.27	1090.62	1135.11	1181.88	1230.94	1283.42	1339.32	1395.22	1449.97	1510.44	1573.18	1635.93	1700.95	1767.12
Sierra Leone	SLE	1	1	343.701	365.084	386.466	397.157	406.661	417.352	430.419	443.486	457.741	457.741	456.553	456.553	456.553	455.365	454.177	455.365	454.177	452.989	452.989	451.801	451.801	452.989	452.989	451.801	451.801	450.613
South Africa	ZAF	0	0	11363.7	11187.7	11107.2	11160.9	11229.5	11319	11420.4	11501	11545.7	11575.5	11593.4	11614.3	11629.2	11644.1	11671	11677	11674	11703.8	11712.8	11724.7	11757.5	11772.4	11772.4	11775.4	11772.4	11763.5
Sri Lanka	LKA	0	1	6473.6	6824.52	7230.43	7644.19	8071.05	8521.48	8974.53	9456.38	9977.52	10493.4	11059.1	11643.1	12274.2	12884.4	13528.6	14193.7	14882.5	15602.6	16346.4	17134.6	17941.2	18779.2	19638.2	20560	21471.3	22416.7
Sudan	SDN	0	1	2526.88	2577.67	2616.21	2710.79	2808.88	2899.96	2994.54	3085.62	3134.66	3213.48	3264.27	3313.32	3358.86	3402.65	3453.44	3498.98	3548.02	3595.31	3640.85	3682.89	3728.43	3765.21	3794.99	3833.52	3866.8	3901.83
Swaziland	SWZ	0	0	5558.4	5369.25	5318.81	5364.2	5442.39	5523.09	5616.4	5719.8	5820.68	5896.34	5974.52	6027.48	6100.62	6161.14	6239.32	6302.37	6360.38	6428.47	6496.56	6559.61	6635.27	6703.36	6758.85	6811.81	6854.68	6922.77
Tajikistan	TJK	0	1	1094.46	1147.56	1171.9	1198.45	1220.57	1242.7	1267.03	1284.73	1302.43	1317.92	1335.62	1357.75	1375.45	1395.36	1419.7	1439.61	1463.95	1488.29	1517.05	1543.6	1572.36	1598.91	1623.25	1649.8	1680.78	1705.11
Tanzania	TZA	1	1	747.038	796.691	849.029	886.604	926.864	969.807	1012.75	1059.72	1106.69	1155	1207.34	1262.36	1317.38	1377.77	1442.19	1505.26	1569.67	1638.12	1711.92	1784.39	1859.54	1933.35	2012.53	2090.36	2169.54	2248.72
Thailand	THA	0	0	10403.5	10894.6	11473.7	11847.4	12455.9	12912.3	13763.7	14193.4	14559	14873.9	15226.2	15696	16173.7	16654.1	17145.2	17636.3	18127.4	18634.5	19122.9	19632.6	20145.1	20625.5	21095.2	21591.6	22026.7	22536.4
The Gambia	GMB	1	1	313.419	309.322	309.322	314.443	320.588	319.564	318.54	316.491	322.637	325.709	325.709	326.734	327.758	328.782	330.831	331.855	333.903	334.928	336.976	339.025	341.073	343.122	345.17	346.194	349.267	350.291
Togo	TGO	1	1	298.255	309.186	320.117	322.459	328.706	335.733	344.321	352.129	360.717	368.525	377.114	387.264	397.414	409.125	416.933	427.864	438.014	449.726	462.218	473.929	484.86	496.572	507.503	519.995	530.926	543.418
Tunisia	TUN	0	0	6039.7	6061.12	6200.37	6307.49	6414.61	6484.24	6556.54	6618.13	6687.76	6735.97	6786.85	6843.08	6910.03	6966.27	7025.18	7092.13	7161.76	7231.39	7295.66	7362.61	7429.56	7496.51	7544.71	7587.56	7633.08	7662.54
Turkey	TUR	0	0	25138.1	25785	27344.4	28182.2	29069.7	30430	31914.7	33511.4	35141.3	36850	38372.1	40097.3	41806	43572.8	45439	47263.8	49001.5	50822.2	52792.2	54919.7	56964.3	59154.1	61435.1	63869.6	66287.4	68875.3
Turkmenistan	TKM	0	0	13564.1	14291.4	15013.1	15812	16652.2	17519.9	18343.6	19280.1	20266.3	21332.4	22346.1	23409.4	24547.1	25541.6	26739.9	28042.9	29376.1	30720.4	32150.1	33607.3	34995.7	36634.8	38188.4	39791.7	41620.8	43394.8
Uganda	UGA	1	1	463.269	466.61	477.747	491.11	504.474	518.951	531.201	542.337	553.473	570.178	581.314	591.337	601.359	611.382	623.632	633.655	645.905	658.154	669.291	681.541	693.791	704.927	717.177	730.54	741.677	752.813
Ukraine	UKR	0	1	3479.97	3573.63	3646.73	3626.17	3610.18	3587.33	3607.89	3644.45	3619.32	3573.63	3546.21	3516.52	3500.53	3484.53	3457.12	3441.13	3418.29	3397.73	3374.88	3354.32	3329.19	3315.49	3290.36	3269.8	3249.24	3224.11
Uzbekistan	UZB	0	1	3175.5	3375.72	3517.81	3663.13	3798.76	3934.39	4082.94	4215.34	4360.66	4512.44	4660.99	4819.22	5000.06	5187.36	5371.44	5552.28	5765.41	5975.32	6198.14	6424.19	6663.16	6882.76	7134.65	7389.76	7648.11	7906.45
Vietnam	VNM	0	1	2441.61	2632.22	2831.34	3011.74	3204.05	3396.36	3598.88	3808.21	4032.86	4281.33	4541.72	4808.91	5094.83	5390.95	5714.31	6047.87	6403.56	6769.46	7160.89	7569.34	8008.42	8450.91	8912.12	9412.47	9936.64	10482.9
Yemen	YEM	0	1	1090.23	899.168	840.089	806.15	787.296	786.039	789.81	796.095	803.637	814.949	826.262	837.575	850.145	862.715	875.285	887.855	901.682	911.738	924.308	936.878	946.934	959.503	970.816	980.872	993.442	1004.76
Zambia	ZMB	0	1	1427.35	1438.62	1462.77	1486.91	1517.5	1549.7	1578.67	1607.65	1644.67	1665.6	1678.48	1702.63	1731.6	1757.36	1787.95	1816.92	1849.12	1882.92	1916.73	1950.54	1985.95	2016.54	2050.34	2082.54	2119.56	2151.76
Zimbabwe	ZWE	1	1	785.533	768.503	773.825	774.889	774.889	772.76	771.696	770.632	772.76	769.567	767.438	764.245	762.116	758.923	759.988	756.794	757.859	756.794	755.73	756.794	756.794	757.859	759.988	758.923	759.988	755.73

## Sheet: k, 2015-2040
Estimates for the consumption value of health by country over time (ki,t) - see Appendix A for methodology
Country	Code	LIC	GAVI	2015	2016	2017	2018	2019	2020	2021	2022	2023	2024	2025	2026	2027	2028	2029	2030	2031	2032	2033	2034	2035	2036	2037	2038	2039	2040
Albania	ALB	0	0	2846.25	2980.44	3119.65	3260.53	3393.06	3509.72	3625.41	3716.04	3812.52	3931.55	4063.95	4189.27	4326.28	4461.62	4601.14	4744.84	4896.98	5052.46	5223.81	5385.98	5563.17	5740.08	5923.67	6111.44	6304.22	6502
Algeria	DZA	0	0	5171.03	5333.89	5380.72	5462.52	5547.5	5657.91	5765.74	5865.63	5930.55	6009.78	6125.56	6185.16	6262.24	6344.1	6425.95	6522.11	6609.24	6702.72	6793.03	6876.98	6952.98	7025.78	7101.76	7165.03	7233.06	7299.5
Argentina	ARG	0	0	6483.11	6270.1	6421.27	6541.71	6727.53	6887.85	7030.37	7140.19	7223.86	7305.57	7392.51	7469.52	7550.46	7634.01	7725.41	7804.39	7899.99	7977.3	8044.79	8113.59	8193.51	8252.16	8306.23	8374.68	8435.95	8489.37
Armenia	ARM	0	1	1247.88	1260.95	1302.97	1322.94	1340.62	1364.21	1398.33	1430.14	1457.03	1486.87	1507.17	1535.34	1562.53	1590.7	1622.16	1653.29	1683.2	1712.12	1743.01	1771.93	1805.45	1839.49	1871.88	1905.59	1940.28	1978.27
Azerbaijan	AZE	0	1	1690.06	1668.03	1704.79	1736.29	1787.25	1841.86	1877.3	1908.69	1923.85	1947.53	1957.83	1971.98	1986.53	2001.9	2024.97	2041.15	2053.1	2072.76	2092.01	2108.02	2122.81	2137.19	2150.76	2165.95	2176.68	2191.87
Bangladesh	BGD	0	1	141.748	151.279	161.027	169.584	178.034	186.699	195.561	204.747	214.041	223.552	233.82	244.218	254.94	266.095	277.791	289.487	302.187	315.32	328.67	343.101	358.073	373.46	389.387	406.505	424.379	443.444
Belarus	BLR	0	0	4101.46	4039.77	4143.06	4187.37	4264.86	4358.02	4450.37	4519.67	4591.74	4595.6	4595.77	4591.21	4580.2	4583.01	4583.06	4580.34	4584.94	4603.35	4603.34	4617.15	4630.96	4620.47	4621.05	4618.86	4634.18	4644.9
Belize	BLZ	0	0	3981.78	3874.51	3899.66	3944.58	4007.29	4075.93	4156.48	4224.17	4301.75	4363.52	4439.12	4498.63	4564.07	4630.5	4693.96	4745.56	4789.88	4837.16	4887.4	4940.61	4986.9	5029.36	5077.76	5130.1	5171.58	5222.94
Benin	BEN	1	1	203.14	207.872	215.651	219.621	222.067	224.26	226.807	233.924	241.295	248.666	255.021	261.496	267.972	274.701	281.431	288.16	294.975	302.298	309.622	316.691	323.76	331.461	338.653	345.845	353.038	360.484
Bolivia	BOL	0	1	2643.35	2737.31	2829.62	2916.16	3005.17	3095.01	3176.66	3261.6	3350.65	3444.65	3534.53	3628.29	3715.46	3805.1	3902.98	3998.38	4093.37	4189.18	4284.17	4384.1	4488.14	4595.77	4705.87	4815.14	4935.12	5047.69
Botswana	BWA	0	0	2709.77	2807.86	2945.82	3054.97	3170.35	3275.65	3444.09	3619.74	3804.51	3918.18	4014.07	4103.96	4190.97	4280.38	4370.76	4462.57	4545.92	4639.84	4727.03	4802.21	4890.36	4962.37	5042.05	5117.9	5188.94	5263.83
Brazil	BRA	0	0	7985.14	7614.48	7677.18	7815.29	7942.79	8089.4	8201.27	8288.71	8361.28	8450.84	8513.85	8563.18	8618.88	8659.71	8713.29	8765.8	8820.34	8857.88	8878.43	8904.29	8935.46	8966.07	9001.98	9035.77	9073.8	9096.97
Bulgaria	BGR	0	0	5323.93	5588.57	5855.92	5972.1	6045.74	6149.24	6254.52	6329.02	6439.72	6631	6823.18	7045.39	7274.84	7501.58	7740.09	7992.17	8253.29	8523.46	8794.53	9077.37	9373.8	9675.3	9982.23	10297.3	10617.8	10954.6
Burkina Faso	BFA	1	1	156.073	163.063	170.054	174.784	180.77	187.509	194.386	201.013	208.393	214.014	221.897	230.684	239.471	248.76	258.552	269.349	280.011	290.924	302.339	315.011	327.431	340.229	354.283	368.588	383.144	397.952
Burundi	BDI	1	1	114.664	112.079	111.29	112.295	113.659	115.741	117.766	119.79	121.815	122.044	122.273	122.431	122.948	123.466	123.624	124.141	124.573	125.365	125.439	125.871	126.304	126.667	127.389	127.393	127.756	128.119
Cambodia	KHM	0	1	245.792	260.487	275.582	283.485	291.988	302.488	315.652	329.815	344.577	358.74	374.102	390.243	407.382	425.521	444.059	463.596	484.161	505.725	526.889	549.252	572.415	596.847	622.677	649.307	677.935	707.761
Cameroon	CMR	0	1	122.75	126.43	129.425	131.734	133.946	137.235	140.921	144.803	148.882	153.058	157.527	162.074	166.718	171.362	176.398	181.532	186.674	191.719	196.764	202.004	207.342	212.38	217.809	223.336	228.765	233.9
Cape Verde	CPV	0	0	2486.83	2594.19	2705.58	2797.8	2889.01	2978.2	3055.73	3133.25	3206.74	3285.28	3356.75	3434.72	3506.63	3581.57	3654.5	3729.44	3793.36	3855.26	3922.2	3995.21	4061.14	4121.73	4188.38	4256.03	4319.65	4387.3
Chad	TCD	1	1	141.394	130.653	130.165	130.49	132.443	134.721	137.046	140.348	143.161	144.998	146.347	147.585	149.148	150.548	151.623	153.023	153.785	155.36	156.285	157.535	158.459	159.257	160.706	161.992	163.278	164.401
China	CHN	0	0	4838.45	5202.9	5576.13	5994.82	6444.64	6935.94	7416.59	7882.88	8393.85	8913.6	9464.45	9988.09	10558	11151	11751.3	12385.8	13069	13774.5	14524.6	15304.3	16116.7	16961.3	17834.6	18739	19700.9	20705.8
Colombia	COL	0	0	9389.11	9578.69	9736.37	9915.98	10233.2	10534.4	10818.2	11111.9	11437.6	11741.3	12027.1	12187.5	12351.9	12526.2	12698.6	12873	13022.5	13164.1	13323.7	13461.3	13588.9	13727.5	13856.1	13984.7	14111.3	14227.9
Comoros	COM	1	1	276.073	277.949	282.266	284.839	287.064	289.289	291.5	294.408	297.317	299.876	301.39	302.949	304.857	306.765	308.324	310.581	312.219	313.509	315.147	316.786	318.773	320.183	321.594	322.655	324.414	326.173
Congo	COG	0	1	1465.09	1410.9	1350.33	1378.98	1405.5	1433.44	1464.03	1488.96	1489.81	1494.92	1497.19	1501.26	1500.38	1505.16	1507.1	1513.3	1518.61	1520.38	1523.57	1525.34	1524.28	1523.03	1525.32	1525.49	1522.83	1525.12
Costa Rica	CRI	0	0	17058.2	17846.7	18517.5	18970	19465.1	20010.3	20669.6	21220.7	21804.7	22436.9	23171.5	23852.3	24525.4	25215.9	25902.5	26631.6	27351.3	28059.4	28840.9	29622.3	30498.4	31334.5	32176.3	33054.8	33948.7	34821.4
Cote d'Ivoire	CIV	0	1	235.131	250.011	263.504	272.837	280.784	287.035	293.881	300.419	307.573	314.727	321.728	328.371	334.706	341.35	348.301	355.561	362.541	369.059	375.885	382.249	389.075	395.751	402.426	408.947	415.623	422.144
Democratic Republic of the Congo	COD	1	1	61.2424	61.6486	62.3861	63.1236	63.7506	64.4881	65.1076	65.8374	66.6778	67.5181	68.3584	69.1727	69.8766	70.4701	71.2844	71.8779	72.6361	73.1735	73.6004	74.1377	74.6751	75.1565	75.5276	76.009	76.3801	76.6407
Dominican Republic	DOM	0	0	3610.07	3890.22	4095.28	4216.14	4388.93	4567.33	4734.37	4886.67	5103.53	5340.04	5578.65	5820.97	6062.58	6316.83	6578.09	6851.28	7134.05	7431.55	7723.44	8026.56	8331.78	8647.86	8979.37	9331.93	9699.23	10061.6
Ecuador	ECU	0	0	5834.29	5678.26	5655.96	5701.08	5787.78	5919.43	6057.96	6204.35	6357.49	6449.94	6522.17	6594.83	6667.49	6748.01	6827.41	6900.07	6966.57	7021.82	7079.33	7135.71	7203.33	7265.11	7330.26	7386.42	7441.45	7495.37
Egypt	EGY	0	0	1245.69	1297.65	1338.57	1392.89	1451.16	1514.17	1559.72	1595.02	1627.95	1658.51	1696.96	1741.37	1786.57	1832.55	1880.12	1928.47	1975.06	2020.07	2065.87	2110.1	2154.32	2196.44	2237.78	2277.54	2313.35	2350.74
El Salvador	SLV	0	0	3410.67	3519	3628.35	3704.34	3825.81	3944.26	4062.67	4164.9	4233.78	4301.65	4391.75	4487.32	4581.89	4674.43	4771.01	4859.51	4951.93	5050.41	5147.88	5244.35	5338.78	5433.41	5535.11	5632.76	5734.46	5838.18
Ethiopia	ETH	1	1	195.688	209.67	225.782	240.069	254.659	269.555	284.401	299.247	314.703	330.767	348.048	365.919	384.095	403.488	423.49	443.187	463.735	485.5	508.787	533.9	560.231	587.154	614.991	644.655	677.362	709.765
Gabon	GAB	0	0	2805.11	2845.24	2868.67	2914.36	2962.37	3001.57	3045.2	3085.13	3116.24	3170.54	3222.52	3251.1	3279.21	3311.96	3340.99	3374.2	3400.37	3429.31	3457.79	3473.76	3504.09	3519.15	3541.17	3567.82	3586.59	3600.72
Georgia	GEO	0	1	959.916	984.663	1013.21	1024.78	1044.72	1067.69	1090.16	1109.85	1132.32	1151.76	1166.63	1189.66	1213.21	1237	1259.78	1284.85	1308.77	1332.95	1360.92	1389.66	1418.14	1446.6	1476.57	1504.01	1536.78	1571.06
Ghana	GHA	0	1	441.413	450.748	468.692	485.042	501.391	519.336	538.051	557.405	577.078	589.416	603.03	623.535	645.315	668.37	692.382	716.075	741.705	767.973	794.24	822.421	849.645	878.107	906.25	936.625	966.362	997.693
Guatemala	GTM	0	0	1535.11	1573.69	1615.49	1649.46	1682.97	1726.15	1764.52	1803.81	1844.02	1887.91	1926.28	1960.38	1994.02	2028.58	2061.29	2094.93	2128.58	2162.22	2193.56	2226.75	2259.93	2292.38	2325.76	2359.59	2391.12	2423.11
Guinea	GIN	1	1	126.982	132.588	139.073	142.044	145.894	149.524	153.268	156.793	160.977	165.16	169.564	174.068	178.792	183.516	188.46	193.404	198.448	203.712	209.196	214.68	220.383	225.949	232.174	238.18	245.064	251.729
Guinea-Bissau	GNB	1	1	59.4428	61.7613	63.9873	65.1963	66.6827	68.0765	69.5133	70.3953	71	72.5292	73.966	75.5151	77.1566	78.6133	80.2548	81.8039	83.2908	84.8701	86.6343	88.2136	89.793	91.3213	92.942	94.5628	96.1835	97.8043
Guyana	GUY	0	1	2002.7	2072.58	2149.01	2214.34	2283.21	2351.07	2422.13	2491.69	2560.74	2634.83	2707.92	2776.91	2851.95	2921.45	2996.49	3072.04	3146.97	3222.41	3294.82	3377.32	3451.24	3535.78	3621.84	3705.37	3792.43	3883.53
Haiti	HTI	1	1	168.486	170.841	172.446	174.302	176.157	178.012	179.254	181.497	183.74	185.982	187.475	188.979	189.733	191.238	192.493	193.497	194.599	195.702	196.805	197.657	199.01	199.698	200.637	201.575	202.764	203.702
Honduras	HND	0	1	2209.08	2276.36	2354.51	2407.3	2454.66	2503.82	2558.09	2605.11	2647.6	2698.24	2754.31	2811.24	2870.88	2929.61	2988.34	3045.27	3104.36	3163.45	3221.64	3282.54	3341.63	3400.21	3465.13	3528.24	3590.44	3658.07
India	IND	0	1	320.961	341.544	360.808	379.319	399.148	419.355	440.171	459.48	482.746	506.765	532.479	559.068	586.41	614.317	644.108	675.783	707.234	741.511	776.919	813.457	852.255	893.115	936.047	981.805	1029.26	1078.22
Indonesia	IDN	0	1	686.388	716.751	747.7	783.134	819.153	857.707	897.772	939.592	979.852	1020.11	1061.35	1106.37	1152.57	1200.33	1248.47	1300.33	1353.63	1407.71	1464.72	1523.49	1583.81	1645.87	1712.21	1779.54	1849.2	1922.18
Jamaica	JAM	0	0	2696.84	2747.04	2805.95	2825.66	2841.74	2854.19	2866.89	2881.05	2889.4	2901.38	2919.89	2948.42	2972.59	2997.49	3023.12	3049.47	3068.65	3094.37	3114.28	3139.27	3164.98	3189.53	3216.27	3245.17	3266.82	3290.65
Jordan	JOR	0	0	6532.88	6567.12	6665.54	6810.03	6969.34	7156.62	7415.59	7615.31	7866.05	8085.52	8234.23	8382.03	8516.66	8648	8777.7	8909.04	9030.38	9143.48	9268.11	9349.95	9441.66	9528.61	9604.04	9677.82	9751.6	9808.93
Kazakhstan	KAZ	0	0	4934.07	4985.98	5155.53	5236.46	5412.12	5565.62	5726.54	5879.83	6044.57	6184.11	6269.42	6395.48	6538.34	6682.73	6834.76	6982.97	7124.02	7268.12	7409.16	7567.01	7737.84	7881.51	8043.51	8208.57	8353.76	8522.64
Kenya	KEN	0	1	586.103	609.765	628.649	641.16	657.255	673.749	690.164	707.375	723.789	740.602	759.008	775.941	793.272	810.205	827.138	843.275	860.1	876.527	893.353	909.78	926.605	942.641	958.279	973.917	989.953	1005.59
Kyrgyzstan	KGZ	0	1	842.054	859.269	874.974	889.924	902.609	914.539	925.4	935.507	943.349	948.926	957.523	965.277	974.541	984.56	994.579	1005.35	1016.35	1028.09	1040.6	1053.1	1064.85	1075.46	1087.58	1098.95	1110.31	1120.92
Lebanon	LBN	0	0	6381.4	6374.62	6443.67	6587.68	6760.66	7019.68	7300.48	7300.99	7311.73	7326.73	7365.58	7402.28	7453.47	7490.17	7544.77	7570.4	7586.03	7593.14	7615.59	7632.08	7651.12	7639.02	7632.03	7631.01	7635.95	7617.04
Lesotho	LSO	0	1	664.334	682.009	716.434	741.618	772.578	804.115	834.041	861.656	884.652	906.491	929.486	958.518	986.393	1015.42	1045.03	1075.8	1106.07	1138.66	1171.83	1206.15	1241.62	1276.03	1313.91	1353.52	1392.55	1432.16
Macedonia	MKD	0	0	4735.03	4869.15	5010.24	5133.9	5245.93	5340.53	5390.57	5505.69	5634.76	5767.32	5898.72	6029.42	6165.92	6293.13	6435.45	6576.61	6723.25	6873.37	7035.12	7211.98	7379.54	7554.35	7732.64	7915.58	8097.36	8276.82
Madagascar	MDG	1	1	77.6895	79.4637	81.4314	82.0447	83.2385	84.8192	86.1346	87.6435	89.1524	90.8547	92.7506	94.3976	96.0447	97.8852	99.7257	101.566	103.339	104.918	106.691	108.463	110.236	111.76	113.477	115.194	116.911	118.435
Malawi	MWI	1	1	142.415	143.249	147.119	148.965	150.812	153.164	154.853	156.035	156.712	158.907	160.596	162.627	164.151	165.676	167.201	168.725	170.106	171.487	173.374	175.262	176.643	178.414	179.679	180.945	182.21	183.475
Malaysia	MYS	0	0	6066.76	6316.4	6657.56	6891.25	7089.67	7283.89	7598.39	7843.2	8079.61	8330.29	8571.74	8825.45	9074.13	9311.9	9563.1	9809.26	10053	10292.6	10544	10797	11055.1	11299.8	11562.9	11825.2	12094.3	12355.8
Mali	MLI	1	1	78.7211	81.3306	83.7214	86.2215	88.831	91.0031	92.3989	93.7947	95.1906	98.0079	101.919	104.929	107.939	111.387	114.725	118.172	121.568	125.183	128.907	132.631	136.465	140.128	144.01	148.22	152.102	156.312
Mauritania	MRT	0	1	320.925	321.762	329.31	333.906	339.307	347.393	353.958	360.523	368.967	376.875	383.44	387.371	390.228	393.353	396.747	399.604	403.027	405.107	407.993	410.61	413.227	415.657	418.086	420.516	422.945	425.375
Mauritius	MUS	0	0	4635.19	4861.53	5076.57	5247.65	5416.85	5635.03	5812.44	5999.28	6201.82	6421.31	6662.16	6910.62	7170.39	7428.27	7696.83	7967.91	8264.24	8559.31	8848.74	9177.73	9509.23	9835.55	10185.1	10537.2	10886.1	11266.5
Mexico	MEX	0	0	7446.09	7625.04	7810.7	7922.56	8022.11	8138.44	8344.67	8496.1	8608.38	8716.2	8878.81	9023.36	9169.03	9322.52	9458.13	9592.61	9738.67	9874.66	10012.9	10151.1	10290.5	10421.9	10569	10715	10865.4	11003.6
Moldova	MDA	0	1	2087.66	2145.09	2184.58	2206.14	2232.98	2258.76	2269.42	2277.96	2289.67	2295.05	2304.65	2325	2348.51	2372.03	2396.6	2424.33	2448.98	2477.84	2509.88	2542.96	2573.94	2614.13	2643.77	2675.52	2711.49	2742.19
Mongolia	MNG	0	1	1785.95	1791.72	1817.65	1851.95	1916.75	1978.6	2042.16	2106.22	2169.79	2235.81	2280.19	2306.84	2333.98	2360.62	2394.65	2428.67	2465.66	2504.62	2543.09	2584.01	2626.41	2667.59	2706.32	2748.98	2790.16	2829.38
Morocco	MAR	0	0	1192.04	1203.14	1268.19	1319.63	1368.04	1417.97	1470.26	1520.04	1567.8	1624.63	1660.79	1713.32	1766.86	1822.41	1883.51	1945.12	2011.69	2077.76	2143.33	2212.42	2285.05	2361.26	2438.49	2511.17	2590.41	2669.66
Mozambique	MOZ	1	1	224.67	228.632	235.443	241.114	245.646	251.887	260.952	270.587	280.222	289.857	297.213	304.516	311.25	317.983	325.287	332.59	339.825	348.199	356.004	363.239	371.043	378.724	386.974	394.655	402.905	411.155
Namibia	NAM	0	0	4050.86	4054.19	4106.26	4171.99	4281.59	4393.14	4493.58	4596.95	4693.49	4776.38	4868.05	4922.13	4976.21	5038.09	5096.07	5153.07	5203.61	5255.11	5307.6	5363	5413.54	5457.17	5502.74	5550.27	5590.98	5634.61
Nepal	NPL	1	1	259.462	260.707	278.131	290.735	302.995	315.255	326.437	337.962	350.176	361.013	369.784	379.483	389.181	399.223	408.921	418.964	428.974	439.328	450.026	461.069	472.111	483.842	495.573	507.304	519.723	532.143
Nicaragua	NIC	0	1	2596.5	2710.56	2818.13	2857.02	2901.1	2972.39	3045.37	3118.35	3191.33	3265.6	3341.17	3411.56	3492.31	3570.47	3653.82	3735.87	3815.33	3890.9	3972.95	4060.18	4148.72	4232.12	4319.41	4408	4501.77	4592.95
Niger	NER	1	1	100.125	102.234	104.087	105.939	107.534	109.386	111.089	112.535	114.238	116.198	118.158	120.161	122.421	124.423	126.426	128.686	130.696	132.706	134.973	137.24	139.25	141.248	143.245	145.243	147.241	149.239
Nigeria	NGA	0	1	249.309	241.95	240.615	245.063	248.668	252.032	256.122	260.333	264.182	267.911	270.194	271.576	273.319	274.701	276.444	277.946	279.107	280.871	282.153	284.037	284.957	285.864	287.855	289.485	290.753	291.901
Pakistan	PAK	0	1	155.658	162.163	168.988	173.78	178.143	183.042	186.979	191.236	195.494	200.929	207.541	214.253	221.287	228.641	235.996	243.564	251.272	259.301	267.33	275.359	284.03	292.687	301.451	310.322	319.836	329.349
Panama	PAN	0	0	14379.7	15072.8	15854.5	16634.8	17411.1	18239.9	19091.2	19926.4	20795.2	21697.6	22628.2	23584.5	24577	25537.3	26566.1	27655.4	28746.9	29877.3	31044.1	32236.3	33506.5	34714.4	36017.7	37413.6	38798.8	40186.7
Paraguay	PRY	0	0	4667.99	4863.65	5044.58	5178.38	5387.29	5613.88	5821.07	6047.41	6267.85	6507.44	6710.22	6920.14	7138.91	7348.84	7576.44	7801.09	8020.27	8248.28	8489.55	8721.98	8979.45	9229.44	9491.22	9739.75	10008.9	10294.2
Peru	PER	0	0	5038.83	5255.86	5404.12	5531.54	5708.98	5899.96	6087.57	6286.65	6469.05	6659.79	6834.89	7031.67	7220.1	7426.25	7640.74	7841.68	8036.07	8255.47	8490.5	8715.1	8939.71	9163.95	9390.26	9647.84	9872.07	10114
Philippines	PHL	0	0	852.678	913.468	968.792	1004.6	1052.11	1100.02	1148.14	1198.6	1250.24	1304.61	1359.75	1417.32	1477.62	1539.08	1603.29	1669.05	1738.01	1808.93	1881.02	1955.46	2032.62	2115.31	2196.05	2279.52	2368.06	2455.05
Romania	ROU	0	0	7072.43	7535.46	8014.55	8216.05	8349.57	8471.75	8708	9003.73	9327.78	9666	10042	10463.1	10874.9	11293.2	11741.7	12217.6	12691.4	13177.4	13673.7	14210.7	14725.1	15257.8	15847.3	16441.4	17054.4	17728.8
Russia	RUS	0	0	6118.37	6111.87	6223.74	6253.6	6287.33	6329.57	6398.26	6448.38	6474.51	6460.42	6448.66	6478.76	6514.27	6555.21	6592.27	6620.83	6664.81	6706.48	6722.62	6752.68	6775.01	6812.3	6840.3	6884.56	6928.03	6970.74
Rwanda	RWA	1	1	251.468	263.719	275.607	287.858	299.746	313.087	326.321	339.555	354.606	369.657	386.161	402.633	420.559	438.485	457.864	477.969	499.643	520.953	542.99	564.663	588.153	611.439	636.178	662.007	688.562	716.571
Senegal	SEN	1	1	345.977	361.395	377.17	385.793	395.131	401.25	406.677	413.176	425.04	437.977	452.344	466.419	481.567	497.431	513.652	530.588	547.972	566.429	585.96	605.49	624.662	645.383	666.819	688.256	710.407	732.916
Sierra Leone	SLE	1	1	118.765	125.124	131.482	135.442	139.136	143.096	147.345	151.595	156.11	157.428	158.48	159.572	160.664	161.49	162.315	163.674	164.259	164.844	165.696	166.281	167.132	168.085	168.771	169.191	169.878	170.297
South Africa	ZAF	0	0	3085.23	3064.11	3064.54	3095.29	3129.41	3168.24	3206.76	3240.56	3266.28	3288.62	3308.28	3326.63	3343.64	3360.65	3380.35	3395.34	3406.24	3424.55	3438.15	3452.42	3471.4	3484.29	3493.82	3504.02	3512.87	3520.37
Sri Lanka	LKA	0	1	1685.36	1751.58	1827.1	1903.95	1983.01	2066.05	2148.33	2235.47	2329.25	2422.15	2523.46	2626.57	2737.65	2845.19	2958.49	3075.32	3194.9	3319.79	3448.66	3585.05	3724.55	3868.47	4015.93	4174.02	4330.33	4492.4
Sudan	SDN	0	1	356.073	363.581	369.967	381.48	393.313	404.506	415.721	426.615	433.664	443.437	450.647	457.446	463.925	470.244	477.204	483.683	490.221	496.598	502.816	508.713	514.93	520.072	524.573	529.876	534.697	539.679
Swaziland	SWZ	0	0	1895.5	1859.57	1862.98	1893.58	1933.48	1974.09	2014.93	2058.62	2101.59	2137.42	2173.96	2200.84	2233.45	2262.49	2296.53	2326.27	2352.58	2381.75	2410.92	2438.66	2469.97	2497.98	2522.41	2546.12	2566.97	2594.98
Tajikistan	TJK	0	1	396.247	411.542	420.076	429.13	437.145	445.159	453.313	459.907	466.501	472.575	479.169	486.492	492.775	499.577	507.42	514.223	521.845	529.467	538.129	546.271	554.933	562.814	570.175	578.056	586.977	594.339
Tanzania	TZA	1	1	270.613	284.326	298.669	309.542	321.046	333.18	345.179	358.124	371.069	384.33	398.538	413.249	427.96	443.934	460.854	477.459	494.245	511.979	530.975	549.655	568.966	587.76	607.817	627.558	647.615	667.672
Thailand	THA	0	0	5483.03	5718.5	5992.58	6176.58	6463.53	6683.79	7047.7	7226.75	7377.72	7506.46	7651.57	7839.22	8030.37	8222.69	8419.7	8616.7	8812.91	9016.15	9211.19	9415.6	9621.17	9813.86	10001.9	10201.6	10374.4	10580
The Gambia	GMB	1	1	292.594	292.585	295.059	300.637	306.836	308.689	310.737	312.164	318.556	323.087	325.755	329.055	332.355	335.655	339.576	342.876	346.68	349.863	353.667	357.471	361.274	364.876	368.478	371.459	375.681	378.662
Togo	TGO	1	1	136.61	141.031	145.452	147.32	150.348	153.608	157.185	160.53	164.107	167.452	171.029	174.958	178.888	183.282	186.516	190.677	194.471	198.729	203.22	207.478	211.504	215.651	219.567	223.947	227.862	232.242
Tunisia	TUN	0	0	3663.91	3692.72	3780.98	3853.04	3925.09	3978.22	4028.62	4073.62	4122.67	4160.91	4200.5	4239.7	4284.3	4323.5	4364.05	4408.65	4451.66	4494.67	4534.97	4576.63	4618.28	4657.31	4686.87	4713.74	4741.95	4762.06
Turkey	TUR	0	0	9796.97	10055.5	10609.9	10930.3	11266.9	11756.7	12277.4	12834.3	13402	13995.3	14528.1	15117.4	15701.3	16304.1	16939.1	17560.7	18145.9	18758	19418.4	20130	20814.7	21537.8	22290.6	23093.1	23890.2	24742.5
Turkmenistan	TKM	0	0	2034.34	2140.52	2246	2361.11	2481.37	2605.07	2720.62	2850.26	2986.09	3131.88	3271.15	3414.39	3566.91	3701.56	3861.64	4034.78	4210.17	4386.94	4574.37	4765.23	4947.5	5159.85	5361.55	5569.44	5805.5	6034.7
Uganda	UGA	1	1	136.865	138.847	142.324	146.228	150.133	154.25	157.858	161.253	164.647	169.11	172.504	175.586	178.667	181.748	185.256	188.338	191.727	195.116	198.291	201.68	205.069	208.112	211.369	214.84	217.884	220.927
Ukraine	UKR	0	1	1384.25	1402.64	1415.73	1404.63	1394.71	1383.02	1383.68	1388.47	1377.33	1360.88	1349.15	1337.74	1329.87	1322	1311.19	1303.32	1294.36	1285.99	1277.03	1268.66	1259.11	1253.13	1244.19	1236.44	1228.68	1219.75
Uzbekistan	UZB	0	1	1250.04	1309.01	1353.12	1398.05	1440.51	1482.97	1527.24	1567.38	1610.82	1655.92	1700.19	1745.7	1796.99	1849.93	1902.05	1953.34	2011.96	2069.76	2130.86	2192.78	2258.01	2317.1	2384.44	2452.61	2521.61	2590.6
Vietnam	VNM	0	1	1590.92	1672.8	1758.29	1835.85	1918.46	2001.06	2087.81	2177.43	2273.53	2379.71	2490.93	2604.65	2726.3	2852.26	2989.74	3131.54	3282.52	3437.83	3603.93	3777.23	3963.49	4151.07	4346.57	4558.62	4780.75	5012.24
Yemen	YEM	0	1	240.788	216.722	211.579	210.041	210.665	213.812	216.994	220.535	224.258	228.52	232.783	236.532	240.461	244.39	248.318	252.247	256.038	259.287	262.897	266.507	269.756	273.116	276.296	279.295	282.655	285.835
Zambia	ZMB	0	1	511.128	517.287	526.441	535.594	546.244	557.269	567.277	577.285	589.165	597.302	603.568	612.174	621.904	630.884	640.987	650.717	660.941	671.539	682.137	692.735	703.708	713.29	723.62	733.577	744.656	754.612
Zimbabwe	ZWE	1	1	248.088	247.157	250.809	253.587	256.148	258.272	260.152	262.032	264.566	266.009	267.671	268.724	269.996	271.049	272.975	274.028	275.731	276.997	278.262	279.965	281.449	282.952	284.674	285.74	287.244	287.656

## Sheet: rh, 2015-2040
Estimates for the discount rate for health by country over time (rhi,t)
Country	Code	LIC	GAVI	2015	2016	2017	2018	2019	2020	2021	2022	2023	2024	2025	2026	2027	2028	2029	2030	2031	2032	2033	2034	2035	2036	2037	2038	2039	2040
Albania	ALB	0	0		-0.00975478	-0.00952782	-0.00923958	-0.00881433	-0.00829145	-0.00783497	-0.00730005	-0.00690878	-0.00668684	-0.00653388	-0.00634981	-0.0062093	-0.00606527	-0.00593357	-0.00581167	-0.00569646	-0.00558635	-0.00549768	-0.00539441	-0.00530774	-0.00521642	-0.0051303	-0.00504651	-0.00496553	-0.00488709
Algeria	DZA	0	0		-0.0140034	-0.0116104	-0.0111914	-0.0109563	-0.0109231	-0.0104976	-0.0101294	-0.00972064	-0.00942832	-0.00925997	-0.00888654	-0.00859792	-0.00835249	-0.00813424	-0.00795363	-0.00771448	-0.00750357	-0.00730816	-0.0071241	-0.0069495	-0.00675635	-0.00658011	-0.00641074	-0.00625596	-0.00611119
Argentina	ARG	0	0		0.00335346	-0.00223562	-0.00375894	-0.00493857	-0.00543909	-0.00560921	-0.00558643	-0.00547549	-0.00537463	-0.00529727	-0.00518534	-0.00509316	-0.00501372	-0.00495117	-0.00487628	-0.00480934	-0.00472712	-0.00464189	-0.00456448	-0.00450141	-0.00441117	-0.00432467	-0.00425369	-0.00418284	-0.00411212
Armenia	ARM	0	1		-0.00126876	-0.000936021	-0.000972845	-0.000996689	-0.000978144	-0.000590149	-0.000328604	-0.000151223	-1.1661e-05	7.87227e-05	0.000204689	0.000303828	0.000384975	0.000454124	0.000510239	0.000564641	0.000609094	0.000647086	0.000677734	0.00070502	0.000731525	0.000753006	0.000771072	0.000786068	0.000798747
Azerbaijan	AZE	0	1		-0.00371861	-0.00324069	-0.00307492	-0.0028692	-0.00270534	-0.00255913	-0.00245825	-0.00242248	-0.00236845	-0.00235445	-0.00228234	-0.00221975	-0.00216358	-0.00209878	-0.00205368	-0.00200181	-0.00194221	-0.00188891	-0.00184534	-0.00180719	-0.00175299	-0.00170445	-0.00165765	-0.00162006	-0.00157975
Bangladesh	BGD	0	1		-0.00611165	-0.00573023	-0.00549407	-0.00526417	-0.00503321	-0.00458661	-0.00422583	-0.00392919	-0.0036747	-0.00343776	-0.00314997	-0.00290141	-0.00268201	-0.00248477	-0.00231401	-0.00210935	-0.0019283	-0.00176939	-0.0016212	-0.00148761	-0.00133472	-0.00119853	-0.00107316	-0.000960141	-0.000856164
Belarus	BLR	0	0		0.00567519	0.0016723	0.00128341	0.000690519	0.000195593	-0.000233007	-0.00038201	-0.00050411	-0.000269782	-6.72372e-05	7.44374e-05	0.000216051	0.00028885	0.00035976	0.000429276	0.000450072	0.000431904	0.000461384	0.000455098	0.000449333	0.000483314	0.000491703	0.000504754	0.000483795	0.000472785
Belize	BLZ	0	0		-0.00051041	-0.00385924	-0.00530179	-0.00620486	-0.00676232	-0.00701633	-0.00709106	-0.00717	-0.00714581	-0.00715761	-0.00702936	-0.00692738	-0.00683302	-0.00673702	-0.0066255	-0.00647251	-0.00633815	-0.00621889	-0.00611195	-0.00600489	-0.00587717	-0.00576419	-0.00566188	-0.00555771	-0.00546692
Benin	BEN	1	1		-0.00788908	-0.00748776	-0.00744721	-0.00746045	-0.00745948	-0.00730356	-0.00697404	-0.00668168	-0.00642508	-0.00623024	-0.00599667	-0.00578799	-0.0055923	-0.00541395	-0.00525012	-0.00505641	-0.00486888	-0.00469729	-0.00454432	-0.00440277	-0.00423897	-0.00409618	-0.00396379	-0.00384063	-0.00372221
Bolivia	BOL	0	1		-0.00706424	-0.00685863	-0.00668855	-0.00650996	-0.00633665	-0.00596474	-0.00566248	-0.00540236	-0.00516904	-0.00497422	-0.00471808	-0.00450754	-0.00431775	-0.00413576	-0.00397587	-0.00379633	-0.00363392	-0.00348793	-0.00334955	-0.00321882	-0.00307964	-0.0029502	-0.0028322	-0.00271504	-0.00261267
Botswana	BWA	0	0		-0.0138883	-0.0148267	-0.0141613	-0.0137259	-0.0132149	-0.0130466	-0.0128197	-0.0125683	-0.0120206	-0.0114918	-0.0109656	-0.0105033	-0.0101019	-0.00974594	-0.00942721	-0.00909824	-0.00881139	-0.00854172	-0.00828376	-0.00805623	-0.00780926	-0.00758601	-0.00737658	-0.00717926	-0.00699686
Brazil	BRA	0	0		0.0060136	0.000638714	-0.00182345	-0.00296343	-0.00370912	-0.00380474	-0.0037832	-0.00371946	-0.00370405	-0.00363157	-0.0034418	-0.00329285	-0.00314309	-0.00303147	-0.00293226	-0.00280822	-0.00267958	-0.00254754	-0.0024345	-0.00233753	-0.00223235	-0.00214106	-0.00205598	-0.0019811	-0.00190154
Bulgaria	BGR	0	0		-0.00623532	-0.00601085	-0.00411384	-0.00282601	-0.00225738	-0.00200847	-0.00169236	-0.00159379	-0.00177553	-0.0019063	-0.00212207	-0.0022967	-0.00242082	-0.002531	-0.00263128	-0.00273362	-0.00281986	-0.0028839	-0.00294032	-0.00299116	-0.00304021	-0.00307805	-0.00310812	-0.00312988	-0.00315019
Burkina Faso	BFA	1	1		-0.00842671	-0.00810434	-0.00799618	-0.0077606	-0.00748842	-0.00712294	-0.00682528	-0.00652937	-0.00634027	-0.0060778	-0.00576392	-0.0054861	-0.00522294	-0.00497307	-0.0047233	-0.00446727	-0.0042332	-0.00401355	-0.00379446	-0.00360138	-0.00340147	-0.00320539	-0.00302626	-0.00286205	-0.00271107
Burundi	BDI	1	1		-0.00961086	-0.00958791	-0.00940637	-0.00924999	-0.0090476	-0.00879183	-0.00857974	-0.00839614	-0.0083916	-0.00839184	-0.00834239	-0.0082741	-0.0082158	-0.00819494	-0.0081504	-0.00806845	-0.00796784	-0.00793177	-0.00787419	-0.00782236	-0.00774921	-0.00765629	-0.00762247	-0.00756726	-0.00751662
Cambodia	KHM	0	1		-0.0055318	-0.00521641	-0.00526887	-0.00520361	-0.00504596	-0.00462555	-0.00427228	-0.00397223	-0.0037323	-0.00350672	-0.00324323	-0.00300637	-0.00279163	-0.00260187	-0.00242723	-0.00224141	-0.00207252	-0.00192769	-0.00179303	-0.00166989	-0.00154338	-0.00142575	-0.00131877	-0.001217	-0.00112316
Cameroon	CMR	0	1		-0.00786786	-0.00776494	-0.0077074	-0.00763568	-0.00746162	-0.00715048	-0.00687711	-0.00662781	-0.00640103	-0.00618054	-0.00590162	-0.00565075	-0.00542664	-0.00520859	-0.00500718	-0.00478937	-0.00459547	-0.0044188	-0.00425135	-0.00409484	-0.00393125	-0.00377187	-0.0036232	-0.00348815	-0.00336886
Cape Verde	CPV	0	0		-0.0151945	-0.0148272	-0.01396	-0.0133479	-0.0128398	-0.0120941	-0.0115115	-0.0110113	-0.0106133	-0.0102384	-0.00984389	-0.00947911	-0.00916282	-0.00887362	-0.00861482	-0.00831475	-0.00804051	-0.00779749	-0.00758109	-0.00737311	-0.00715003	-0.0069491	-0.00676297	-0.00658634	-0.0064237
Chad	TCD	1	1		-0.0126854	-0.012281	-0.0121028	-0.0118318	-0.0115892	-0.0112276	-0.0108383	-0.0105492	-0.010381	-0.0102738	-0.0101095	-0.00993993	-0.00980121	-0.00970147	-0.00958682	-0.00945647	-0.0092808	-0.0091659	-0.00903849	-0.00894305	-0.00881706	-0.00865839	-0.00852098	-0.00839259	-0.00828224
China	CHN	0	0		-0.0132117	-0.0125479	-0.0123413	-0.012086	-0.0118567	-0.0114733	-0.0109963	-0.0106279	-0.0102562	-0.00992485	-0.00956518	-0.00926233	-0.00897878	-0.00870058	-0.00844692	-0.00822325	-0.00800695	-0.00780651	-0.00761363	-0.00742875	-0.00725391	-0.00708447	-0.00692082	-0.00676695	-0.00661909
Colombia	COL	0	0		-0.00861879	-0.00816526	-0.00809029	-0.00861306	-0.00877098	-0.00847467	-0.00823844	-0.00807679	-0.00788131	-0.00767452	-0.00724828	-0.00689144	-0.00659275	-0.00633006	-0.00609916	-0.0058312	-0.00558812	-0.0053797	-0.00518055	-0.00499541	-0.00480334	-0.00462402	-0.0044597	-0.00430781	-0.00416427
Comoros	COM	1	1		-0.00939014	-0.00921063	-0.00917955	-0.00916039	-0.00913711	-0.00888784	-0.00867364	-0.00850144	-0.00837021	-0.00829509	-0.00812818	-0.00797546	-0.00784322	-0.0077381	-0.00762392	-0.00747696	-0.00735586	-0.00723742	-0.00713003	-0.00702251	-0.00689858	-0.00678505	-0.00668951	-0.006584	-0.00648582
Congo	COG	0	1		-0.00866925	-0.00913463	-0.00861356	-0.00830129	-0.00805497	-0.00772412	-0.00749602	-0.00746728	-0.00742139	-0.00740333	-0.0073104	-0.00726439	-0.00719478	-0.00715218	-0.00709177	-0.00700168	-0.00694196	-0.00688209	-0.00683695	-0.00681315	-0.00676204	-0.0066982	-0.00665192	-0.00662598	-0.00657793
Costa Rica	CRI	0	0		-0.0127482	-0.0116428	-0.0103394	-0.00971337	-0.00935876	-0.00893311	-0.00845562	-0.00809505	-0.00782159	-0.0076397	-0.00734007	-0.00706762	-0.00682839	-0.00660756	-0.00641764	-0.00621336	-0.00602094	-0.00585917	-0.00570604	-0.00557871	-0.00543571	-0.00530064	-0.00517715	-0.00506072	-0.00494628
Cote d'Ivoire	CIV	0	1		-0.00608306	-0.00583743	-0.00578058	-0.00571985	-0.00568753	-0.00550181	-0.00535099	-0.00519977	-0.0050628	-0.00494043	-0.00477209	-0.00462855	-0.00449313	-0.00436418	-0.00424056	-0.00410669	-0.00399113	-0.00388004	-0.00378343	-0.00368723	-0.00357868	-0.00347795	-0.00338586	-0.00329804	-0.0032173
Democratic Republic of the Congo	COD	1	1		-0.010336	-0.0102203	-0.0101357	-0.0100852	-0.0100115	-0.00994384	-0.0098608	-0.00976262	-0.00966987	-0.00958132	-0.00946166	-0.00936964	-0.00930209	-0.00920393	-0.00914525	-0.00900703	-0.00891215	-0.00884098	-0.00875976	-0.00868401	-0.00857727	-0.00849353	-0.00840123	-0.00832966	-0.00827763
Dominican Republic	DOM	0	0		-0.0208954	-0.0178294	-0.0151856	-0.0142783	-0.0136198	-0.0129046	-0.01225	-0.0119227	-0.0116406	-0.0113457	-0.0110022	-0.0106674	-0.0103606	-0.0100697	-0.00979723	-0.00951263	-0.00924787	-0.00898857	-0.00874454	-0.00851018	-0.00827122	-0.00804745	-0.00783827	-0.00764	-0.00744756
Ecuador	ECU	0	0		0.000345551	-0.00196171	-0.00351874	-0.00462754	-0.00554	-0.0060327	-0.00637246	-0.00660959	-0.0065953	-0.00652244	-0.0064066	-0.0063027	-0.00622059	-0.00614166	-0.0060586	-0.00594293	-0.0058257	-0.005721	-0.00562383	-0.00554276	-0.00544123	-0.00534901	-0.00525728	-0.00517097	-0.0050895
Egypt	EGY	0	0		-0.0142992	-0.013027	-0.0130075	-0.0129065	-0.012779	-0.0121052	-0.0114266	-0.010859	-0.0103711	-0.0100219	-0.00969609	-0.009405	-0.0091412	-0.00890257	-0.00868118	-0.0084378	-0.00820691	-0.00799348	-0.00779006	-0.00759918	-0.00740528	-0.00722226	-0.00704816	-0.00687964	-0.00672297
El Salvador	SLV	0	0		-0.0110986	-0.0108461	-0.010026	-0.0100869	-0.00998838	-0.00969713	-0.00934295	-0.00889054	-0.00851831	-0.00827838	-0.00801241	-0.00777176	-0.00754968	-0.00735467	-0.00716107	-0.00695226	-0.00676837	-0.00659626	-0.0064346	-0.00628133	-0.0061146	-0.00596456	-0.0058205	-0.00568757	-0.00556303
Ethiopia	ETH	1	1		-0.013942	-0.0129207	-0.012207	-0.0115424	-0.0109283	-0.00993676	-0.00915823	-0.00849924	-0.00792632	-0.00740158	-0.00675236	-0.00620158	-0.0057101	-0.00527884	-0.00491104	-0.00452106	-0.0041686	-0.00384574	-0.00354681	-0.00327552	-0.0030037	-0.00276019	-0.00253592	-0.00232319	-0.00213837
Gabon	GAB	0	0		-0.0103305	-0.00967764	-0.00991143	-0.0100085	-0.00992233	-0.00967321	-0.00944425	-0.00920243	-0.00911865	-0.0090202	-0.00875323	-0.00852357	-0.00833671	-0.0081618	-0.00801442	-0.00781147	-0.00763405	-0.00747246	-0.00730838	-0.00717687	-0.00700985	-0.00686406	-0.00673363	-0.00660601	-0.00648427
Georgia	GEO	0	1		-0.000841553	-0.000767451	-0.000890467	-0.000884444	-0.000856676	-0.000795709	-0.000760854	-0.000722235	-0.000699977	-0.000693667	-0.000649528	-0.000610871	-0.000577056	-0.0005496	-0.00052119	-0.000491582	-0.000464957	-0.000435741	-0.000408707	-0.000384837	-0.000353588	-0.000324035	-0.000300069	-0.00027352	-0.000248351
Ghana	GHA	0	1		-0.00779463	-0.00733533	-0.00706948	-0.00683771	-0.00659245	-0.00618463	-0.00584403	-0.00555268	-0.00540099	-0.00524754	-0.00495355	-0.00468413	-0.00443493	-0.00420571	-0.00400389	-0.00378006	-0.00357629	-0.00339376	-0.00321833	-0.00306507	-0.00289807	-0.00274879	-0.00260422	-0.00247551	-0.00235257
Guatemala	GTM	0	0		-0.0128582	-0.0128176	-0.0123483	-0.0120166	-0.0119383	-0.0114595	-0.0110836	-0.0107719	-0.0105248	-0.0102587	-0.00989315	-0.00957154	-0.00929036	-0.00903091	-0.00879911	-0.00853705	-0.00829853	-0.00807497	-0.007873	-0.00768581	-0.00748688	-0.00730333	-0.00713252	-0.00696988	-0.00681772
Guinea	GIN	1	1		-0.00862829	-0.00818758	-0.0081868	-0.00803622	-0.00789528	-0.00761667	-0.00739488	-0.00715776	-0.00694504	-0.00673917	-0.00647514	-0.00622949	-0.00600825	-0.00579806	-0.00560579	-0.00538228	-0.00517179	-0.00497271	-0.00479027	-0.00461621	-0.00442587	-0.00423543	-0.00406584	-0.00389102	-0.00373467
Guinea-Bissau	GNB	1	1		-0.0086528	-0.00839404	-0.00837465	-0.00824845	-0.00813168	-0.00787386	-0.00774277	-0.00766986	-0.00747474	-0.00730939	-0.0070442	-0.00679903	-0.00659972	-0.00639973	-0.00622613	-0.00601847	-0.00582142	-0.00562559	-0.00546041	-0.00530761	-0.00513844	-0.00497575	-0.00482493	-0.0046846	-0.0045536
Guyana	GUY	0	1		-0.00488507	-0.00468383	-0.00458041	-0.00445329	-0.00433551	-0.00411266	-0.00393435	-0.00378315	-0.00363776	-0.00351048	-0.00336553	-0.00322564	-0.00311043	-0.00299696	-0.00289293	-0.00277405	-0.00266576	-0.00257086	-0.00247205	-0.00239077	-0.0022825	-0.00218232	-0.00209291	-0.00200772	-0.00192605
Haiti	HTI	1	1		-0.00940641	-0.00940079	-0.00934734	-0.00929256	-0.00923773	-0.00886033	-0.00851967	-0.00824919	-0.00802593	-0.00787711	-0.00762093	-0.00744067	-0.00725057	-0.00709556	-0.00696998	-0.00679811	-0.00664472	-0.00650675	-0.00639193	-0.00626786	-0.00613364	-0.00600174	-0.00588045	-0.00575957	-0.00565599
Honduras	HND	0	1		-0.00814056	-0.00785075	-0.00775961	-0.00767377	-0.00756735	-0.00709032	-0.00675221	-0.00649643	-0.00625627	-0.006033	-0.00573472	-0.00547026	-0.005241	-0.00503779	-0.00485973	-0.0046409	-0.00444485	-0.00426957	-0.00410572	-0.00395908	-0.00378848	-0.00362372	-0.00347541	-0.00334026	-0.00320904
India	IND	0	1		-0.00445496	-0.00426258	-0.00408616	-0.00387819	-0.00368398	-0.00336082	-0.00312936	-0.00288711	-0.00267762	-0.00248403	-0.00226554	-0.00207688	-0.00191324	-0.00176212	-0.00162244	-0.00148114	-0.00134813	-0.00122957	-0.00112339	-0.00102469	-0.000921942	-0.000828338	-0.000741519	-0.000663225	-0.000592789
Indonesia	IDN	0	1		-0.00484331	-0.00463979	-0.00438628	-0.00416934	-0.00395412	-0.00362411	-0.00335065	-0.00313701	-0.00295619	-0.00279488	-0.00257352	-0.0023817	-0.00221195	-0.00206402	-0.00192424	-0.00177276	-0.00163939	-0.00151666	-0.0014057	-0.0013053	-0.00120075	-0.00110265	-0.00101494	-0.000934633	-0.000859962
Jamaica	JAM	0	0		-0.00739551	-0.00759291	-0.00669498	-0.00617797	-0.00581637	-0.00541206	-0.00513369	-0.00487913	-0.00470401	-0.00459962	-0.00450107	-0.00439472	-0.00430442	-0.00422659	-0.00415859	-0.00403795	-0.00394855	-0.00385203	-0.00377669	-0.00370888	-0.00361902	-0.00354046	-0.00347149	-0.0033945	-0.00332645
Jordan	JOR	0	0		-0.00907638	-0.0100006	-0.0106588	-0.0109914	-0.0112403	-0.011338	-0.0111487	-0.0110664	-0.010885	-0.010593	-0.0102426	-0.00992053	-0.00963263	-0.00937392	-0.00914146	-0.00888002	-0.00863859	-0.0084242	-0.00820901	-0.00801627	-0.00781459	-0.00762544	-0.00745047	-0.00728841	-0.00713426
Kazakhstan	KAZ	0	0		-0.00642739	-0.00863934	-0.00813256	-0.00864315	-0.00870193	-0.00862744	-0.00848802	-0.00837778	-0.00818522	-0.00788173	-0.00765958	-0.0074879	-0.0073285	-0.0071872	-0.00704643	-0.0068836	-0.00673351	-0.00658913	-0.00646473	-0.00635326	-0.00621333	-0.0060907	-0.00597456	-0.00585423	-0.00574899
Kenya	KEN	0	1		-0.0082722	-0.00812539	-0.00808496	-0.00793023	-0.00776837	-0.00738071	-0.00705959	-0.00680162	-0.00657368	-0.00635352	-0.00608329	-0.00584278	-0.00563309	-0.00544476	-0.00528069	-0.0050834	-0.00490768	-0.00474455	-0.00459757	-0.00445942	-0.00431364	-0.00418135	-0.00405867	-0.00394238	-0.00383581
Kyrgyzstan	KGZ	0	1		-0.00663181	-0.00655062	-0.00647167	-0.00641883	-0.00636863	-0.00611934	-0.00593591	-0.00580927	-0.00572445	-0.00562771	-0.00546253	-0.00530951	-0.00517026	-0.0050467	-0.00493074	-0.00478734	-0.00465324	-0.00452678	-0.0044109	-0.00430818	-0.00419985	-0.00409217	-0.00399585	-0.00390608	-0.00382552
Lebanon	LBN	0	0		-0.00032889	-0.00150212	-0.00262949	-0.00335821	-0.00421461	-0.00475857	-0.00410525	-0.00364939	-0.00330759	-0.0030927	-0.00289819	-0.0027642	-0.00262363	-0.00253221	-0.00240777	-0.00227431	-0.00214522	-0.00204986	-0.00195741	-0.00187706	-0.00175986	-0.00165856	-0.00157196	-0.00149822	-0.0014089
Lesotho	LSO	0	1		-0.0078559	-0.00726294	-0.00704291	-0.0067402	-0.00646475	-0.00600893	-0.00567153	-0.00543522	-0.00524157	-0.00506096	-0.00475899	-0.00450655	-0.00427846	-0.00407348	-0.00388449	-0.00368634	-0.00349876	-0.00332796	-0.00316935	-0.00302149	-0.00287023	-0.0027224	-0.00258337	-0.00245848	-0.00234302
Macedonia	MKD	0	0		-0.00333935	-0.00339406	-0.00312741	-0.00285605	-0.00254983	-0.00212151	-0.00214473	-0.00220996	-0.00226071	-0.00228623	-0.00231616	-0.00234661	-0.00234343	-0.00236435	-0.00237316	-0.00239003	-0.00240371	-0.00242549	-0.0024571	-0.00246833	-0.00248829	-0.00250407	-0.00251721	-0.00252331	-0.00252273
Madagascar	MDG	1	1		-0.00749187	-0.00731102	-0.00738569	-0.00732023	-0.00719744	-0.00696416	-0.00675492	-0.00657808	-0.00640428	-0.00623079	-0.00603638	-0.00586386	-0.00569335	-0.00553833	-0.00539612	-0.0052229	-0.00507756	-0.00493233	-0.00479838	-0.00467421	-0.00454485	-0.00441512	-0.00429456	-0.00418211	-0.00408557
Malawi	MWI	1	1		-0.00950498	-0.00910976	-0.00905683	-0.00899469	-0.00888674	-0.00865182	-0.00850628	-0.0084262	-0.00825863	-0.00814336	-0.00791501	-0.00774604	-0.00759732	-0.00746462	-0.00734483	-0.0071823	-0.00703569	-0.00687719	-0.00673148	-0.00662035	-0.00646317	-0.00633996	-0.00622579	-0.00611955	-0.00602032
Malaysia	MYS	0	0		-0.0121973	-0.0131556	-0.0121009	-0.0112092	-0.0105753	-0.0104019	-0.0099821	-0.00959673	-0.00928496	-0.00898454	-0.00867713	-0.00839086	-0.00811761	-0.00787936	-0.00765376	-0.00740906	-0.00718074	-0.0069758	-0.00678513	-0.00660844	-0.00642025	-0.00625093	-0.00609102	-0.00594195	-0.00579851
Mali	MLI	1	1		-0.00889752	-0.00870075	-0.00847853	-0.0082509	-0.00809618	-0.00801871	-0.00793862	-0.00785767	-0.0076257	-0.00730444	-0.00706709	-0.00684871	-0.00661219	-0.00640171	-0.00619848	-0.0059819	-0.0057691	-0.00556647	-0.00537887	-0.00519915	-0.00501567	-0.00483617	-0.00465637	-0.00450234	-0.00434681
Mauritania	MRT	0	1		-0.00776278	-0.00741208	-0.00732754	-0.00721903	-0.00703112	-0.00681842	-0.00664065	-0.00643789	-0.00627012	-0.00614767	-0.00603389	-0.00595505	-0.00587925	-0.0058052	-0.00574725	-0.00564111	-0.00556835	-0.00548822	-0.00541893	-0.00535481	-0.00527335	-0.005198	-0.00512796	-0.00506258	-0.00500132
Mauritius	MUS	0	0		-0.00995649	-0.00932404	-0.00835781	-0.00776622	-0.00766196	-0.00685523	-0.00629534	-0.00590837	-0.00563501	-0.00544719	-0.00528743	-0.00515436	-0.00501933	-0.00490281	-0.00479007	-0.00471604	-0.00463515	-0.00454613	-0.00448806	-0.00442593	-0.00435829	-0.00430168	-0.00424249	-0.00417895	-0.00412749
Mexico	MEX	0	0		-0.0109132	-0.0107997	-0.0100549	-0.00957306	-0.00932813	-0.00926799	-0.009029	-0.00873732	-0.00848784	-0.00836282	-0.00809596	-0.00786283	-0.0076628	-0.00746474	-0.00728443	-0.00706529	-0.00685958	-0.00667328	-0.00650215	-0.00634459	-0.00615212	-0.00598111	-0.00582189	-0.00567506	-0.00553372
Moldova	MDA	0	1		0.00207111	0.00190964	0.00176994	0.00170579	0.00165775	0.0025043	0.00309107	0.00351913	0.00384081	0.00408889	0.00422784	0.00433062	0.00440704	0.00446214	0.00449807	0.00449606	0.0044835	0.00446251	0.00443627	0.00440905	0.00435599	0.00431382	0.00426928	0.00422039	0.00417719
Mongolia	MNG	0	1		-0.00662237	-0.00643396	-0.00626353	-0.00594673	-0.00570909	-0.00530184	-0.00498094	-0.00471971	-0.00449054	-0.00435684	-0.00422297	-0.00410538	-0.00400281	-0.00389319	-0.00379396	-0.00365577	-0.00352718	-0.00341143	-0.00330116	-0.00319734	-0.00307946	-0.00297518	-0.00287313	-0.00278088	-0.00269792
Morocco	MAR	0	0		-0.0076198	-0.0118104	-0.0121535	-0.0120211	-0.01184	-0.0114867	-0.0111137	-0.0107483	-0.0105004	-0.0100912	-0.00978002	-0.00949588	-0.00923833	-0.00901569	-0.00880051	-0.00857457	-0.00835531	-0.00814346	-0.00794721	-0.00776374	-0.00757267	-0.0073899	-0.00720847	-0.00704155	-0.0068805
Mozambique	MOZ	1	1		-0.00721847	-0.00690773	-0.00675698	-0.0066722	-0.00650747	-0.0062285	-0.00596503	-0.00573089	-0.00551945	-0.0053864	-0.00524415	-0.0051249	-0.00501246	-0.00489406	-0.00478217	-0.0046632	-0.00453124	-0.00441736	-0.00431921	-0.0042174	-0.00410499	-0.00399164	-0.00389276	-0.0037923	-0.00369752
Namibia	NAM	0	0		-0.00718735	-0.00835987	-0.00890626	-0.00958537	-0.00991877	-0.00980399	-0.00968923	-0.00953607	-0.00934189	-0.00918949	-0.00888312	-0.00862013	-0.00840455	-0.00820593	-0.00802607	-0.00781618	-0.00762806	-0.00745799	-0.00730474	-0.00715937	-0.00699557	-0.00684587	-0.00670828	-0.00657655	-0.00645521
Nepal	NPL	1	1		-0.00888733	-0.00780136	-0.0074065	-0.00709199	-0.00681215	-0.00617927	-0.00568985	-0.00528386	-0.00497924	-0.00476159	-0.00443564	-0.00415925	-0.00391613	-0.00370898	-0.00352198	-0.00329506	-0.00309144	-0.00290745	-0.00274021	-0.00259029	-0.00241222	-0.00225284	-0.00210953	-0.00197599	-0.00185519
Nicaragua	NIC	0	1		-0.00650949	-0.00629963	-0.00641241	-0.0064118	-0.00628083	-0.00586297	-0.00554083	-0.00527984	-0.0050576	-0.00486317	-0.00462667	-0.00440276	-0.00421118	-0.00403282	-0.00387517	-0.00366581	-0.00348485	-0.00331482	-0.00315583	-0.00301069	-0.0028522	-0.00270506	-0.00257023	-0.00244307	-0.0023288
Niger	NER	1	1		-0.00523838	-0.00518488	-0.00511503	-0.00506867	-0.00499375	-0.00510609	-0.00518556	-0.00521234	-0.00520096	-0.00517726	-0.00517797	-0.00515109	-0.00513113	-0.00510449	-0.00505913	-0.00502767	-0.00499289	-0.00494313	-0.00489225	-0.00485239	-0.00480734	-0.00476207	-0.00471674	-0.0046715	-0.00462646
Nigeria	NGA	0	1		-0.00869726	-0.00855868	-0.00821488	-0.00803027	-0.00789813	-0.00775622	-0.0076246	-0.00751811	-0.00742288	-0.00738469	-0.00735741	-0.0073203	-0.00729805	-0.00726536	-0.0072423	-0.00720571	-0.00715354	-0.00712009	-0.00707061	-0.00705334	-0.00701167	-0.0069413	-0.00688564	-0.00684378	-0.00680807
Pakistan	PAK	0	1		-0.00930085	-0.00893813	-0.00879142	-0.00865191	-0.00846388	-0.00802647	-0.00766602	-0.00736911	-0.00705852	-0.00673488	-0.00633947	-0.00598586	-0.00566566	-0.00538282	-0.00512451	-0.00483752	-0.00457442	-0.00433907	-0.00412725	-0.00392338	-0.00371642	-0.00352751	-0.00335438	-0.00318774	-0.00303581
Panama	PAN	0	0		-0.0141343	-0.0141388	-0.01374	-0.01327	-0.0129008	-0.0124392	-0.0119785	-0.0115757	-0.0112126	-0.0108757	-0.0105354	-0.0102218	-0.00990764	-0.00962659	-0.00936838	-0.00909904	-0.00884677	-0.00860878	-0.00838201	-0.00817129	-0.00794553	-0.00773776	-0.00754455	-0.00735688	-0.00717596
Paraguay	PRY	0	0		-0.0133431	-0.0126107	-0.011567	-0.011571	-0.0115276	-0.011163	-0.0108891	-0.0105912	-0.0103459	-0.0100243	-0.00970042	-0.00941354	-0.00913394	-0.00889096	-0.00865705	-0.00840143	-0.00816829	-0.00795622	-0.0077499	-0.00756557	-0.0073777	-0.00720274	-0.00703085	-0.00687259	-0.00672448
Peru	PER	0	0		-0.0139033	-0.0121888	-0.0112323	-0.0110614	-0.0109278	-0.0106248	-0.0103801	-0.0100891	-0.00983893	-0.00956988	-0.00930513	-0.0090456	-0.00882519	-0.00862301	-0.00841581	-0.0081814	-0.00797953	-0.00779658	-0.00761496	-0.00744122	-0.00725234	-0.00707419	-0.00691521	-0.00675261	-0.00660254
Philippines	PHL	0	0		-0.019183	-0.0175441	-0.0152985	-0.0145083	-0.0138568	-0.0132119	-0.0126867	-0.0122201	-0.011814	-0.0114322	-0.011042	-0.0106893	-0.0103577	-0.0100516	-0.00976194	-0.00948143	-0.00921596	-0.00896226	-0.00872203	-0.00849447	-0.00827472	-0.00805936	-0.00785477	-0.00766206	-0.00747415
Romania	ROU	0	0		-0.0101528	-0.00979408	-0.0071574	-0.00544396	-0.00437395	-0.00415537	-0.00415285	-0.00418854	-0.00421364	-0.00427085	-0.00438192	-0.0044289	-0.00444945	-0.00447319	-0.00449431	-0.00449658	-0.00448816	-0.00447012	-0.00446009	-0.00442559	-0.00439969	-0.00438557	-0.00436189	-0.00433498	-0.00431664
Russia	RUS	0	0		0.00237921	0.000454939	0.000695083	0.00078077	0.00077525	0.000529496	0.000438805	0.000464488	0.000624072	0.000744614	0.000686329	0.00062347	0.000557306	0.000509376	0.000485467	0.00042344	0.000373239	0.000371928	0.000348419	0.000338969	0.00029881	0.000275119	0.000232632	0.000194981	0.000161557
Rwanda	RWA	1	1		-0.0101427	-0.00975238	-0.00936423	-0.00902431	-0.00864694	-0.00803925	-0.00755102	-0.00709083	-0.00669802	-0.00632266	-0.00589282	-0.00549693	-0.00515409	-0.00483231	-0.00453968	-0.00422658	-0.00395605	-0.00370978	-0.00349429	-0.00328694	-0.0030849	-0.00289463	-0.00271781	-0.0025553	-0.00240197
Senegal	SEN	1	1		-0.00740814	-0.00710603	-0.00709317	-0.00699709	-0.00697569	-0.00680226	-0.00663522	-0.00637271	-0.00612105	-0.00587065	-0.00558755	-0.00532159	-0.00507502	-0.00484951	-0.00463741	-0.00440581	-0.00418679	-0.00397929	-0.00379185	-0.00362453	-0.00344009	-0.00326803	-0.0031117	-0.00296489	-0.00282874
Sierra Leone	SLE	1	1		-0.0120628	-0.0115278	-0.01134	-0.0111454	-0.0109108	-0.0103422	-0.00988273	-0.0094737	-0.00935687	-0.00927633	-0.0090555	-0.00886809	-0.00872422	-0.00859957	-0.00845608	-0.00826654	-0.00809907	-0.00793417	-0.0078008	-0.00766539	-0.00747948	-0.00732353	-0.00719447	-0.00706251	-0.00695392
South Africa	ZAF	0	0		-0.00347854	-0.00419503	-0.00506825	-0.00553528	-0.0058497	-0.0059063	-0.00589557	-0.00582516	-0.00574575	-0.00566502	-0.00554445	-0.00543651	-0.00534324	-0.00526966	-0.0051909	-0.00507762	-0.00499405	-0.00490844	-0.00483235	-0.00477143	-0.00468025	-0.00459158	-0.00451129	-0.00443553	-0.00436389
Sri Lanka	LKA	0	1		-0.00315601	-0.00296394	-0.00281929	-0.00268804	-0.0025593	-0.00234802	-0.00217034	-0.00201124	-0.00188128	-0.00175604	-0.00159758	-0.0014544	-0.00133806	-0.0012323	-0.00113782	-0.00102719	-0.000928121	-0.000839911	-0.000758786	-0.000686587	-0.000609637	-0.00054112	-0.000477019	-0.000421752	-0.000371374
Sudan	SDN	0	1		-0.00768312	-0.00760753	-0.00732081	-0.00707706	-0.0068806	-0.0065691	-0.00631884	-0.00618379	-0.00600918	-0.00589871	-0.00574838	-0.00561952	-0.00550544	-0.00539117	-0.00529264	-0.00516232	-0.0050451	-0.00493906	-0.00484466	-0.00475269	-0.00465028	-0.00456245	-0.00447178	-0.00439199	-0.00431537
Swaziland	SWZ	0	0		-0.00373005	-0.00585811	-0.00748731	-0.00846888	-0.00900686	-0.00907907	-0.00912008	-0.00910612	-0.00901117	-0.00891871	-0.0086822	-0.00850173	-0.00832341	-0.00817925	-0.0080315	-0.00783699	-0.00766711	-0.00751072	-0.00736314	-0.00723206	-0.00708312	-0.00693946	-0.0068048	-0.00667585	-0.00656244
Tajikistan	TJK	0	1		-0.00625286	-0.00631568	-0.00624674	-0.00618504	-0.00611119	-0.00587853	-0.00572211	-0.00559063	-0.00548518	-0.00538256	-0.00521379	-0.00508058	-0.00495457	-0.00482694	-0.00472364	-0.00458902	-0.00446622	-0.00434199	-0.00423276	-0.00412611	-0.00400927	-0.00390582	-0.00380497	-0.00370204	-0.00361842
Tanzania	TZA	1	1		-0.00636139	-0.00604268	-0.00591667	-0.00574014	-0.00554613	-0.00529464	-0.00505496	-0.00484439	-0.00464981	-0.00445717	-0.00424338	-0.00405308	-0.00386513	-0.00368434	-0.00352468	-0.00335861	-0.00319964	-0.00304478	-0.00290705	-0.00277689	-0.00264327	-0.00251385	-0.00239798	-0.00229036	-0.00219173
Thailand	THA	0	0		-0.0114765	-0.0117119	-0.0105638	-0.0106143	-0.0101352	-0.00969257	-0.00868915	-0.00784643	-0.00713216	-0.006591	-0.00612803	-0.00574214	-0.00541204	-0.00513039	-0.00488188	-0.00465481	-0.00445793	-0.00427265	-0.00411191	-0.00396553	-0.00382697	-0.00369622	-0.00358224	-0.00346122	-0.00336596
The Gambia	GMB	1	1		-0.00868497	-0.00857126	-0.00835491	-0.00816166	-0.00816669	-0.00826994	-0.00836076	-0.00825326	-0.00820438	-0.00820985	-0.0081914	-0.00816793	-0.00814075	-0.00809227	-0.00806057	-0.00798818	-0.00793555	-0.00786729	-0.00780097	-0.00773641	-0.0076468	-0.00756162	-0.00749575	-0.00740265	-0.00734286
Togo	TGO	1	1		-0.0079295	-0.00771353	-0.00775872	-0.00764607	-0.00751241	-0.00718934	-0.00694153	-0.00671737	-0.00653381	-0.00635734	-0.00611513	-0.00590058	-0.00568843	-0.00554263	-0.00537354	-0.00518157	-0.00499163	-0.00481099	-0.00465234	-0.00451256	-0.00435173	-0.00420945	-0.00406653	-0.00394461	-0.00382081
Tunisia	TUN	0	0		-0.00549852	-0.00702269	-0.00716108	-0.00717473	-0.00697063	-0.00665166	-0.00637729	-0.00618179	-0.00597295	-0.00580502	-0.00560371	-0.00544751	-0.00529621	-0.00516612	-0.00505861	-0.0049216	-0.00479795	-0.00468104	-0.00457637	-0.00448008	-0.00436381	-0.00424524	-0.00413307	-0.00403106	-0.0039283
Turkey	TUR	0	0		-0.00923558	-0.0118216	-0.0109463	-0.0104609	-0.0105293	-0.0104014	-0.0102693	-0.0100945	-0.0099129	-0.0096482	-0.0093803	-0.00911394	-0.00886653	-0.00864098	-0.00841379	-0.00815445	-0.00791872	-0.00770809	-0.00751774	-0.00732722	-0.00713285	-0.00695149	-0.00678426	-0.00662163	-0.00647095
Turkmenistan	TKM	0	0		-0.0164468	-0.0157386	-0.0153583	-0.0149561	-0.0145294	-0.0138495	-0.013353	-0.0129107	-0.0125223	-0.01211	-0.0116704	-0.0112798	-0.0108716	-0.0105356	-0.0102311	-0.00991558	-0.00961464	-0.00933583	-0.00907004	-0.00880912	-0.00856531	-0.00832544	-0.00809847	-0.00789073	-0.00768769
Uganda	UGA	1	1		-0.00967442	-0.00938584	-0.00912334	-0.00889581	-0.00866966	-0.00840312	-0.00818875	-0.00799763	-0.00775735	-0.00759959	-0.00741097	-0.00724021	-0.00708374	-0.00691842	-0.00678425	-0.0065997	-0.00642975	-0.00628088	-0.00613387	-0.00599631	-0.00584391	-0.00569474	-0.00554842	-0.00542477	-0.0053084
Ukraine	UKR	0	1		0.00465443	0.00454107	0.00436651	0.00429489	0.00425796	0.00411215	0.00400703	0.00392498	0.00386796	0.00382687	0.00373646	0.00366155	0.00360017	0.00355254	0.00351058	0.003445	0.00338808	0.00333972	0.0032972	0.00326193	0.00320416	0.00315652	0.00311249	0.00307306	0.00303945
Uzbekistan	UZB	0	1		-0.00513555	-0.00510257	-0.00498301	-0.00487167	-0.00475583	-0.00445404	-0.00423595	-0.00404019	-0.00386618	-0.00371724	-0.00351028	-0.00331401	-0.00313829	-0.00298561	-0.00285162	-0.00268362	-0.00253635	-0.00239872	-0.00227391	-0.00215623	-0.00203208	-0.00190918	-0.00179751	-0.00169566	-0.0016033
Vietnam	VNM	0	1		0.000573968	0.000574823	0.000517755	0.000498424	0.000479337	0.000485206	0.00048813	0.000493982	0.000504943	0.000513279	0.000531336	0.000546646	0.000557279	0.000567852	0.000574621	0.000583691	0.000589252	0.00059384	0.000596482	0.00059868	0.000599576	0.00059917	0.000598866	0.000597582	0.000595346
Yemen	YEM	0	1		-0.0168868	-0.0170393	-0.0171067	-0.0170668	-0.0168425	-0.0160722	-0.015456	-0.014946	-0.0144787	-0.0140746	-0.013521	-0.0130307	-0.0126001	-0.0122171	-0.0118728	-0.0114726	-0.0111391	-0.0108183	-0.0105246	-0.0102711	-0.0099767	-0.00971281	-0.00947577	-0.00924087	-0.00902857
Zambia	ZMB	0	1		-0.00678781	-0.00663222	-0.00651919	-0.00638628	-0.00625984	-0.00607624	-0.0059229	-0.00576155	-0.00566972	-0.00561021	-0.00547862	-0.00534714	-0.00523625	-0.00512204	-0.00502022	-0.00489334	-0.0047729	-0.00466128	-0.0045573	-0.00445681	-0.00435334	-0.00425092	-0.00415778	-0.00406214	-0.00397981
Zimbabwe	ZWE	1	1		-0.0107008	-0.0104493	-0.0103556	-0.0102912	-0.0102562	-0.00991208	-0.00965891	-0.00943238	-0.00929465	-0.00917284	-0.00894636	-0.0087482	-0.00858772	-0.00841612	-0.00829671	-0.00810876	-0.00795617	-0.00781941	-0.00768122	-0.00756224	-0.00741245	-0.00726815	-0.00715508	-0.00703769	-0.00696103

## Sheet: rc, 2015-2040 (eta=1)
Estimates for the discount rate for health by country over time (rci,t) assuming inequality aversion (eta) equal to 1
Country	Code	LIC	GAVI	2015	2016	2017	2018	2019	2020	2021	2022	2023	2024	2025	2026	2027	2028	2029	2030	2031	2032	2033	2034	2035	2036	2037	2038	2039	2040
Albania	ALB	0	0		0.0373942	0.0374003	0.0370984	0.0360977	0.0345059	0.0333168	0.0315288	0.0303031	0.0298577	0.0297233	0.0294135	0.0292989	0.0291174	0.0289692	0.0288458	0.0287988	0.0287472	0.0288126	0.0287437	0.0287684	0.0287512	0.0287471	0.028736	0.0287236	0.0287093
Algeria	DZA	0	0		0.017492	0.00846381	0.00725608	0.00676765	0.00723622	0.00781168	0.00803916	0.00755757	0.00741365	0.00782414	0.00752677	0.00748559	0.00749895	0.00750625	0.00764176	0.007741	0.00787476	0.00796425	0.00799473	0.00796559	0.00794664	0.0079458	0.00787027	0.00782518	0.00777369
Argentina	ARG	0	0		-0.0295021	-0.00701621	-0.000754961	0.00435635	0.00674638	0.00798886	0.00830043	0.00814004	0.0079846	0.00791599	0.00777348	0.00768854	0.0076359	0.00765006	0.00756621	0.00762116	0.00754757	0.00742054	0.00731291	0.00727451	0.00714436	0.0070029	0.00693951	0.00684848	0.00673082
Armenia	ARM	0	1		0.00920411	0.020897	0.0186885	0.0170855	0.0170077	0.0185629	0.0193378	0.0194064	0.0196485	0.0191367	0.0192294	0.0192186	0.0192317	0.0193673	0.019442	0.0194437	0.0193882	0.0193853	0.0193028	0.0193448	0.0193814	0.0193556	0.0193478	0.0193474	0.0194007
Azerbaijan	AZE	0	1		-0.016757	0.00110831	0.00596078	0.0112074	0.014646	0.015107	0.0150724	0.0139049	0.0135116	0.0124613	0.0118412	0.0113402	0.0109471	0.0108985	0.010609	0.0102341	0.010137	0.0100351	0.00985336	0.00965692	0.00948726	0.00931292	0.00918744	0.00897886	0.0088741
Bangladesh	BGD	0	1		0.0611285	0.0601059	0.0560945	0.053371	0.0516024	0.050515	0.0497107	0.0489357	0.04825	0.047886	0.0475488	0.0472295	0.0469571	0.0467472	0.0464412	0.04634	0.0462269	0.0460617	0.046003	0.0459369	0.0458773	0.0458056	0.0457985	0.0457905	0.0458213
Belarus	BLR	0	0		-0.00936599	0.00673167	0.00821759	0.0105051	0.0124046	0.0134673	0.0135855	0.0137104	0.01245	0.0113772	0.0103819	0.00945848	0.00886494	0.0083216	0.00781854	0.00743898	0.00724577	0.00689529	0.00670798	0.00653888	0.00617348	0.00592821	0.00568356	0.00558497	0.00546225
Belize	BLZ	0	0		-0.0274518	-0.0142249	-0.00842568	-0.00460703	-0.00207744	0.000165703	0.0013867	0.0025385	0.00307833	0.00377451	0.00412737	0.00451139	0.00484507	0.00508574	0.00514195	0.00514292	0.00517455	0.00523123	0.00530851	0.00531291	0.005307	0.00534894	0.00541628	0.00539556	0.00544545
Benin	BEN	1	1		0.0154044	0.0228456	0.0188961	0.0150607	0.0125195	0.0112331	0.0133875	0.0150668	0.0162974	0.0167754	0.0172257	0.0175626	0.0178937	0.0181442	0.0183316	0.0185297	0.0187901	0.0189931	0.0191009	0.0191763	0.0193498	0.0194067	0.0194405	0.0194549	0.0194851
Bolivia	BOL	0	1		0.02848	0.0277743	0.0265932	0.0260818	0.025715	0.0251394	0.0248169	0.0246797	0.0246875	0.0245053	0.0244926	0.02427	0.0241012	0.0240904	0.0239977	0.0239132	0.0238219	0.0237017	0.0236363	0.0236042	0.0236078	0.0236129	0.0235854	0.02364	0.0236003
Botswana	BWA	0	0		0.0223106	0.027821	0.026617	0.0262996	0.0254446	0.027729	0.0294104	0.0307598	0.0298043	0.0285848	0.027491	0.0265042	0.0256915	0.0249919	0.0243895	0.0237657	0.0233307	0.0228541	0.0222909	0.021904	0.0214203	0.0210412	0.0206562	0.0202599	0.0199188
Brazil	BRA	0	0		-0.0404051	-0.0188341	-0.00896427	-0.00429194	-0.00111121	0.000656349	0.00156135	0.00205078	0.00261405	0.00280027	0.00293202	0.00309187	0.00311481	0.00322135	0.00330549	0.00342854	0.00344059	0.00336113	0.00331626	0.00330061	0.00330028	0.0033221	0.00333279	0.0033585	0.00332645
Bulgaria	BGR	0	0		0.0434723	0.0427624	0.0349249	0.0294701	0.0269856	0.0252041	0.0233201	0.0224756	0.0229182	0.0232155	0.0236743	0.0240623	0.0243073	0.0245581	0.0248222	0.0250453	0.0252499	0.0253929	0.0255406	0.025698	0.0258142	0.0259066	0.0259885	0.0260512	0.0261324
Burkina Faso	BFA	1	1		0.0363636	0.0357255	0.0304673	0.0296471	0.029894	0.0301421	0.0299854	0.0302692	0.0293623	0.0297375	0.0303949	0.0308336	0.0312867	0.0317401	0.0323254	0.0327397	0.0330776	0.0334043	0.0338594	0.0341411	0.034405	0.0347599	0.0350438	0.0352673	0.035439
Burundi	BDI	1	1		-0.0321543	-0.0244138	-0.0163428	-0.0114491	-0.00717621	-0.00433393	-0.00231272	-0.000806129	-0.00143732	-0.00194622	-0.0023663	-0.00244417	-0.00251089	-0.00280672	-0.00284258	-0.00287466	-0.00270579	-0.00293001	-0.00295421	-0.00297658	-0.00299736	-0.00286131	-0.00303504	-0.00305226	-0.00306858
Cambodia	KHM	0	1		0.0542571	0.0536525	0.0434391	0.0387938	0.0373392	0.0379486	0.0386294	0.0391615	0.0391755	0.0393924	0.0396783	0.0399983	0.0403299	0.0405514	0.0407822	0.0410399	0.0412827	0.0413438	0.0414349	0.0415052	0.0416082	0.0417316	0.0418216	0.0419629	0.0420893
Cameroon	CMR	0	1		0.022113	0.0190648	0.0161188	0.0144268	0.0150982	0.0161253	0.0170082	0.0177912	0.0184207	0.0190785	0.0196843	0.0201906	0.0205697	0.0210296	0.0214217	0.0217581	0.02198	0.0221421	0.0223133	0.0224629	0.0225187	0.0226377	0.0227414	0.0227907	0.0227565
Cape Verde	CPV	0	0		0.0279766	0.0282288	0.0260968	0.0248398	0.0238807	0.0228371	0.0220485	0.0212801	0.0208083	0.0202124	0.0199482	0.0195722	0.0192957	0.0190044	0.0187701	0.0184268	0.0180849	0.0178393	0.0176848	0.0174529	0.017202	0.0170296	0.0168742	0.0166873	0.0165444
Chad	TCD	1	1		-0.0886525	-0.052813	-0.0385003	-0.0280495	-0.021212	-0.0164199	-0.011899	-0.00899568	-0.00758072	-0.00682524	-0.0062067	-0.00548142	-0.00496426	-0.0047002	-0.00430379	-0.00419252	-0.00372457	-0.00358778	-0.00333316	-0.00322958	-0.00313593	-0.00282225	-0.00259075	-0.00237877	-0.00223381
China	CHN	0	0		0.0621118	0.0609794	0.0617059	0.0622077	0.0628247	0.0623091	0.0612206	0.0606616	0.0599881	0.059472	0.0585449	0.0579224	0.0573546	0.0567346	0.0562218	0.0558485	0.0554687	0.0551663	0.0548681	0.0545811	0.0542965	0.0540065	0.0537167	0.0534811	0.0532579
Colombia	COL	0	0		0.0115725	0.0101594	0.0102753	0.0131407	0.0145146	0.0154189	0.0161203	0.0168991	0.0172699	0.0173955	0.0167495	0.0162264	0.0158299	0.0154714	0.0151623	0.0148249	0.0144899	0.0142545	0.0139617	0.0136616	0.0134492	0.013223	0.0130134	0.0128131	0.0126009
Comoros	COM	1	1		-0.00259403	0.00194364	0.00129534	0.000647879	0.000259269	0.000216053	0.00055494	0.000808345	0.000861702	0.000517599	0.000353108	0.000323677	0.000298775	0.000185065	0.000258934	0.000242748	0.000152404	0.000143937	0.000136361	0.000194194	0.000184946	0.000176538	0.000112644	0.000161826	0.000207008
Congo	COG	0	1		-0.0456576	-0.049096	-0.0286018	-0.0186282	-0.0124136	-0.00784455	-0.00518452	-0.00537291	-0.00517907	-0.0052332	-0.00509038	-0.0052788	-0.00511697	-0.0051304	-0.00493088	-0.00475655	-0.00476031	-0.00470518	-0.00471345	-0.00483079	-0.00491324	-0.00486505	-0.00489375	-0.00501408	-0.00497032
Costa Rica	CRI	0	0		0.0334785	0.0302537	0.0257051	0.0238348	0.0230796	0.02359	0.0232284	0.0230673	0.0230998	0.0234634	0.0236064	0.0236513	0.023693	0.0236783	0.0237256	0.0237346	0.0236878	0.0237463	0.0237672	0.0238997	0.0239442	0.0239648	0.0240029	0.0240303	0.0240091
Cote d'Ivoire	CIV	0	1		0.0572005	0.0527794	0.0450467	0.0396394	0.0350115	0.03237	0.0302741	0.0289415	0.0278638	0.0269126	0.0260574	0.0252346	0.0245962	0.0240995	0.0237133	0.023325	0.0228821	0.022526	0.0221217	0.021814	0.0215237	0.0212487	0.0209688	0.0207207	0.020467
Democratic Republic of the Congo	COD	1	1		-0.0037037	-0.000926355	0	0	0.000370096	0.000308404	0.000528263	0.000922939	0.00122851	0.0014717	0.0016695	0.00168189	0.00155241	0.00170065	0.00158718	0.0017139	0.001613	0.00142299	0.00134804	0.0012806	0.00121958	0.0010819	0.00103483	0.000916207	0.000734235
Dominican Republic	DOM	0	0		0.0567067	0.0472555	0.0379072	0.0357737	0.0345446	0.0333188	0.0319541	0.0323032	0.0328202	0.0331374	0.0333856	0.0334801	0.0336167	0.0337204	0.0338421	0.0339786	0.034138	0.0341686	0.0342065	0.034194	0.0342054	0.0342406	0.0343181	0.0343996	0.0344046
Ecuador	ECU	0	0		-0.026397	-0.0173628	-0.0111878	-0.00662624	-0.00263815	0.000257116	0.00245179	0.00418337	0.0046136	0.00468539	0.00479509	0.00488365	0.00503426	0.00514974	0.0051895	0.00520439	0.0051322	0.00508289	0.00503041	0.00505253	0.00505784	0.00508039	0.00505161	0.00501869	0.00498219
Egypt	EGY	0	0		0.0274112	0.0235799	0.0249236	0.0259989	0.027027	0.0260743	0.0245171	0.02316	0.0219428	0.0213755	0.0212249	0.0211013	0.0209977	0.0209369	0.020883	0.0207878	0.020639	0.0205085	0.0203372	0.0201684	0.0199697	0.0197622	0.0195338	0.0192476	0.0190038
El Salvador	SLV	0	0		0.0206651	0.0205722	0.0178887	0.0190452	0.0195088	0.0198872	0.0196088	0.0185012	0.0176048	0.0173259	0.017242	0.0171336	0.0169927	0.0169101	0.0167217	0.0166258	0.0165922	0.0165383	0.0164681	0.016376	0.0163073	0.0162886	0.0162318	0.0161979	0.0161702
Ethiopia	ETH	1	1		0.057508	0.0612248	0.0583026	0.0565257	0.0552173	0.0543562	0.0533991	0.0526881	0.0521293	0.0518706	0.0517968	0.0516049	0.0515318	0.0514134	0.0510994	0.0508838	0.0507361	0.0506722	0.050699	0.0507234	0.0507115	0.0506676	0.0506655	0.0507754	0.0507492
Gabon	GAB	0	0		0.00397404	0.00158835	0.00290584	0.00372139	0.00370799	0.00410823	0.00424139	0.00403257	0.00458097	0.00494861	0.00475071	0.00457469	0.00452183	0.00440398	0.00437611	0.00428865	0.00425466	0.00421684	0.00400744	0.00400964	0.00384756	0.00378372	0.00377822	0.00368649	0.00355337
Georgia	GEO	0	1		0.024939	0.0266178	0.0211455	0.0205046	0.0206526	0.0206368	0.020189	0.02014	0.0197505	0.0190005	0.0190493	0.0190955	0.0191222	0.019058	0.0191055	0.0190721	0.0190346	0.0191464	0.0192541	0.0193197	0.0193681	0.019443	0.0194156	0.0195282	0.0196535
Ghana	GHA	0	1		0.0133531	0.0231011	0.0248473	0.0255266	0.0264558	0.0273614	0.0280479	0.0285143	0.0272487	0.0264429	0.0269469	0.0274684	0.0279922	0.0284709	0.0287755	0.0291874	0.029535	0.0297782	0.030075	0.0302187	0.030396	0.0304886	0.0306454	0.0307115	0.0308039
Guatemala	GTM	0	0		0.0122714	0.0130287	0.0118889	0.0112384	0.0117973	0.0120244	0.0122262	0.0124105	0.0127268	0.0126995	0.0125861	0.0124633	0.012382	0.0122444	0.012145	0.0121011	0.0120548	0.011952	0.0118956	0.0118389	0.0117913	0.0117598	0.0117338	0.0116665	0.0116078
Guinea	GIN	1	1		0.035524	0.0383413	0.0298854	0.0272823	0.0253271	0.0242379	0.0231897	0.0229383	0.0226939	0.0226015	0.0226129	0.0226961	0.0227246	0.0228065	0.0228405	0.0229161	0.0230222	0.0231504	0.0232322	0.0233334	0.0233954	0.0235736	0.0236586	0.0238825	0.0240157
Guinea-Bissau	GNB	1	1		0.0303514	0.0291285	0.0229007	0.020901	0.0193633	0.0185534	0.0167104	0.0147868	0.0148799	0.0147904	0.0149504	0.0151742	0.0151352	0.0152742	0.0152895	0.0152881	0.015347	0.0155217	0.0155331	0.0155312	0.0155182	0.0155485	0.0155649	0.0155696	0.0155643
Guyana	GUY	0	1		0.0300052	0.0311998	0.0294729	0.0288609	0.0282588	0.0280869	0.0277669	0.0274186	0.0273119	0.0271175	0.0267932	0.0266715	0.0263602	0.026203	0.0260407	0.0258751	0.0257076	0.0254737	0.0254141	0.0251947	0.0251556	0.0251147	0.0250197	0.024954	0.0249178
Haiti	HTI	1	1		0.00457317	0.00228398	0.0020284	0.00190007	0.00182261	0.00151861	0.00216361	0.0026431	0.00301223	0.00285927	0.0028687	0.00250582	0.00254064	0.00246448	0.0023	0.00224827	0.00220251	0.00216171	0.00204782	0.00209204	0.00199232	0.00196821	0.0019461	0.00198647	0.00196515
Honduras	HND	0	1		0.0223158	0.024541	0.0212976	0.0190289	0.0177972	0.017658	0.017084	0.016396	0.0162172	0.0162712	0.0164205	0.0166066	0.0167112	0.0167783	0.0167716	0.0168512	0.0169025	0.0169135	0.0169573	0.0169506	0.01696	0.0170495	0.0170906	0.0171033	0.0171702
India	IND	0	1		0.0596745	0.055997	0.0531797	0.0521381	0.0512515	0.0506901	0.0494607	0.0494583	0.0493796	0.0494416	0.0494789	0.0494307	0.0492925	0.0492497	0.0492669	0.0491359	0.0491423	0.0491085	0.0490402	0.0490154	0.0490182	0.0490267	0.0490713	0.0490879	0.0490709
Indonesia	IDN	0	1		0.0393931	0.0390676	0.0405475	0.0410293	0.0416178	0.0421376	0.0425282	0.0423625	0.0420522	0.0417539	0.041782	0.0417568	0.0417184	0.0415931	0.0415912	0.0415847	0.0415176	0.0414924	0.0414511	0.0413882	0.0413253	0.0413226	0.0412751	0.0412242	0.041191
Jamaica	JAM	0	0		0.011219	0.0124362	0.0089806	0.00699213	0.0055898	0.00483159	0.00435027	0.00377919	0.00345189	0.00337859	0.00364	0.00375119	0.00385924	0.00396462	0.00406766	0.00406718	0.00417275	0.00417544	0.0042506	0.00432663	0.00440326	0.00449812	0.00460836	0.00462661	0.00466556
Jordan	JOR	0	0		-0.00383606	0.000100944	0.00328685	0.00530788	0.00716491	0.0100093	0.0109946	0.0124185	0.0130896	0.012822	0.0126743	0.0124234	0.0121772	0.0119478	0.0117551	0.0115602	0.0113343	0.0111953	0.0108397	0.0105685	0.0103217	0.0100441	0.00978278	0.00954263	0.0092564
Kazakhstan	KAZ	0	0		0.00409429	0.0135558	0.0118927	0.0147451	0.0156792	0.0165078	0.0168804	0.0173215	0.0172233	0.0163595	0.0162051	0.0162494	0.0162815	0.0163613	0.0163777	0.0163386	0.0163123	0.0162541	0.0162975	0.0163997	0.0163399	0.0163716	0.0164032	0.0163277	0.0163542
Kenya	KEN	0	1		0.0321005	0.0275344	0.0222952	0.0211283	0.0204962	0.0202326	0.0201711	0.019925	0.0197637	0.0198353	0.0197522	0.0197006	0.0195868	0.0194659	0.019269	0.0191784	0.0190497	0.0189477	0.0188148	0.0187065	0.0185724	0.0184177	0.0182665	0.018138	0.0179924
Kyrgyzstan	KGZ	0	1		0.0138122	0.0128093	0.0121297	0.0110939	0.0102835	0.0097354	0.00921263	0.00849103	0.00764033	0.00730572	0.00703036	0.00694175	0.00692928	0.00691533	0.00695597	0.00703984	0.00715818	0.0073041	0.00742969	0.00749816	0.00751873	0.00760605	0.0076481	0.00768361	0.00768278
Lebanon	LBN	0	0		-0.00139097	0.00336477	0.00803148	0.0111796	0.0150343	0.0179201	0.0153127	0.0135077	0.0121598	0.0113536	0.0106842	0.0102609	0.00977605	0.00950156	0.00904791	0.00859188	0.00813421	0.00782134	0.0075067	0.00723743	0.00684273	0.00650946	0.00623368	0.00600814	0.00569623
Lesotho	LSO	0	1		0.01875	0.0312094	0.0303213	0.0317177	0.0324653	0.0326353	0.0321804	0.0310144	0.0298945	0.0290941	0.0291301	0.0289811	0.0288967	0.0288142	0.0287729	0.0286884	0.0287044	0.028704	0.028718	0.028742	0.0287001	0.028762	0.0288428	0.0288597	0.02886
Macedonia	MKD	0	0		0.0249852	0.0252565	0.0241982	0.023091	0.0218095	0.0197241	0.019631	0.0197741	0.0198944	0.0199317	0.0198962	0.0199014	0.0197801	0.0197943	0.0197705	0.0197632	0.0197599	0.0198141	0.0199349	0.0199658	0.0200055	0.02004	0.0200753	0.0200847	0.0200675
Madagascar	MDG	1	1		0.0153453	0.0164881	0.0109621	0.0100768	0.0105181	0.0103832	0.0106167	0.0107741	0.0111414	0.0116465	0.01183	0.0119677	0.0122406	0.0124577	0.0126305	0.0127679	0.0127537	0.0128469	0.0129195	0.0129749	0.0129217	0.0129558	0.0129789	0.0129926	0.0129231
Malawi	MWI	1	1		-0.00364964	0.00727282	0.0060461	0.00543006	0.00577239	0.005401	0.00462764	0.00360385	0.00399085	0.00394386	0.0042229	0.00416133	0.00410831	0.004062	0.00402107	0.00398452	0.00395158	0.00411105	0.00425133	0.00420709	0.00432621	0.00428105	0.00423935	0.00420066	0.00416463
Malaysia	MYS	0	0		0.0289517	0.0344054	0.0312902	0.0285131	0.0266699	0.0278296	0.0273882	0.0268672	0.0265734	0.0261844	0.0259842	0.0257286	0.0253907	0.025161	0.0248984	0.0246602	0.0244021	0.0242078	0.024019	0.0238494	0.0236397	0.0235003	0.023352	0.0232214	0.0230621
Mali	MLI	1	1		0.0242511	0.0225698	0.0223225	0.0224161	0.0213248	0.0190417	0.0174055	0.0161727	0.0170217	0.0188585	0.0194019	0.019805	0.0204472	0.0208652	0.0212538	0.0215507	0.0218929	0.0222114	0.0224575	0.0226905	0.0228241	0.0229974	0.0232381	0.023321	0.0234708
Mauritania	MRT	0	1		-0.00515464	0.00556869	0.00597794	0.00680311	0.00894506	0.00964419	0.0101196	0.0111527	0.0117465	0.0118093	0.0112202	0.0104721	0.00989786	0.00945958	0.00897794	0.00869798	0.00822859	0.00793681	0.00763594	0.00736497	0.00711964	0.00689644	0.00669247	0.00650533	0.006333
Mauritius	MUS	0	0		0.038875	0.0372056	0.0338775	0.0319617	0.032176	0.0315858	0.0312439	0.0311578	0.031245	0.0314955	0.0316873	0.0318716	0.0319249	0.031985	0.0319863	0.0320863	0.0321026	0.0320289	0.0321188	0.0321566	0.0321162	0.0321304	0.0321084	0.0320369	0.0320372
Mexico	MEX	0	0		0.0131199	0.0133913	0.0108355	0.00922988	0.00861299	0.00990245	0.00999513	0.00955905	0.00916559	0.00939084	0.00952366	0.00963369	0.00977555	0.00976674	0.00974594	0.00985221	0.00988395	0.00991754	0.00994187	0.00996343	0.00998726	0.0100661	0.010128	0.0101952	0.0102101
Moldova	MDA	0	1		0.0295797	0.0248597	0.0203411	0.0186714	0.017537	0.0165145	0.0156313	0.0151314	0.0144196	0.0140263	0.0140645	0.0141904	0.0142786	0.0143684	0.0145154	0.0145227	0.0146136	0.0147478	0.0148738	0.0149337	0.0151224	0.0151063	0.0151146	0.0151739	0.0151454
Mongolia	MNG	0	1		-0.00339463	0.00240164	0.00590565	0.01188	0.0149894	0.0172925	0.0188621	0.0199133	0.0207849	0.0203747	0.0193157	0.0184469	0.0176886	0.0172766	0.0169103	0.0167055	0.0165652	0.0164174	0.0163306	0.0162731	0.0162102	0.016097	0.016055	0.0159825	0.0158767
Morocco	MAR	0	0		0.00169492	0.0196377	0.0223228	0.0230073	0.0234812	0.0240944	0.0242206	0.0240958	0.0244999	0.0236278	0.0237488	0.0238427	0.0239542	0.0242008	0.024382	0.0246731	0.0248686	0.0249877	0.0251369	0.0253074	0.025512	0.0256775	0.025717	0.0258268	0.0258966
Mozambique	MOZ	1	1		0.0104167	0.0167862	0.0170681	0.0158931	0.0166254	0.019036	0.0209569	0.0222727	0.0231911	0.0229905	0.0227863	0.0224111	0.0220683	0.0218924	0.0217147	0.0215365	0.0215769	0.0214852	0.0212889	0.0211842	0.0210722	0.0210311	0.0209045	0.0208425	0.0207706
Namibia	NAM	0	0		-0.00636574	-0.0015444	0.000963577	0.00435991	0.00643667	0.00763319	0.00854123	0.00904032	0.00913276	0.00935683	0.00898484	0.00867263	0.00851372	0.00832495	0.00814762	0.00795836	0.00779988	0.00766691	0.00757301	0.00744492	0.00729608	0.00717504	0.00707797	0.00694002	0.00683221
Nepal	NPL	1	1		-0.00408719	0.0275497	0.0312563	0.0324464	0.0329111	0.0328334	0.0327926	0.0329054	0.0324029	0.0313046	0.0307321	0.0302041	0.0297863	0.0293185	0.0289387	0.028628	0.028372	0.0281596	0.0279821	0.0277924	0.0277062	0.0275979	0.0274717	0.0273923	0.0272936
Nicaragua	NIC	0	1		0.0374167	0.035505	0.0259726	0.0217073	0.0211281	0.0210694	0.020967	0.0208394	0.0207451	0.0206731	0.0205024	0.0206047	0.020594	0.0206678	0.0206756	0.0206796	0.0205931	0.0205968	0.0206528	0.0206977	0.0206842	0.0206989	0.0207077	0.0207512	0.0207477
Niger	NER	1	1		0.0158311	0.0144081	0.0138786	0.0129393	0.0128577	0.0123643	0.0116469	0.0114074	0.0114785	0.0115212	0.0115433	0.0117439	0.0117227	0.0116952	0.0118123	0.0117654	0.0117169	0.0117874	0.0118417	0.011777	0.0117132	0.0116504	0.0115883	0.0115272	0.0114668
Nigeria	NGA	0	1		-0.0382134	-0.0261483	-0.0139233	-0.00867297	-0.00572269	-0.00325213	-0.00142401	-0.000248355	0.000605095	0.000692626	0.000450147	0.000371449	0.000190658	0.000141663	3.30775e-05	-0.000124185	-0.00011688	-0.000220983	-0.000183141	-0.000348546	-0.000474894	-0.00038504	-0.000368302	-0.000415545	-0.000479172
Pakistan	PAK	0	1		0.0324859	0.0330007	0.0285999	0.0256553	0.0244782	0.0230006	0.0221774	0.0215237	0.0217129	0.0224496	0.0231316	0.0237645	0.0243524	0.0247885	0.0251734	0.0255446	0.0259	0.0261625	0.0263497	0.0266042	0.0268089	0.0269713	0.0270979	0.027273	0.0273963
Panama	PAN	0	0		0.034062	0.0358884	0.0360181	0.0357148	0.0358062	0.0359288	0.0357283	0.035617	0.0355573	0.0355054	0.0354704	0.0354567	0.0352613	0.0351929	0.0351961	0.0351462	0.0351084	0.0350733	0.0350217	0.0350319	0.0349159	0.0348813	0.0349063	0.0348673	0.0347894
Paraguay	PRY	0	0		0.0285714	0.0269442	0.0236262	0.0249072	0.0260643	0.0263148	0.0267893	0.0269339	0.0272569	0.0269325	0.0267395	0.0266232	0.0263913	0.0263082	0.0261714	0.0260049	0.0258855	0.0258302	0.0256982	0.0256858	0.0256154	0.0255794	0.0254636	0.0254189	0.0254154
Peru	PER	0	0		0.029168	0.0234247	0.0203541	0.0206477	0.0211298	0.0213896	0.0217325	0.0216357	0.0216367	0.0213864	0.0214539	0.0213828	0.0214588	0.0215608	0.0215085	0.0214212	0.0214876	0.0216151	0.0216408	0.0216401	0.0216382	0.0216254	0.0217291	0.021666	0.0216594
Philippines	PHL	0	0		0.0521101	0.0483714	0.0408753	0.0394397	0.0384029	0.037624	0.0371631	0.036781	0.0365729	0.0363416	0.0362362	0.0361934	0.0361177	0.036083	0.0360307	0.0360312	0.0360191	0.035973	0.0359302	0.0358976	0.0359403	0.0358801	0.0358261	0.0358168	0.035734
Romania	ROU	0	0		0.0553178	0.0547296	0.0440736	0.0369307	0.0323926	0.0311258	0.0309396	0.0310162	0.0311082	0.031408	0.0318645	0.0320757	0.032206	0.0324007	0.032623	0.0327242	0.0327957	0.0328352	0.0329486	0.0329223	0.0328926	0.0329676	0.0329973	0.0330211	0.0331269
Russia	RUS	0	0		0.00131739	0.00902896	0.00800892	0.00761425	0.0075857	0.00801235	0.00797172	0.00756181	0.00668677	0.00601609	0.00590292	0.00586217	0.00587634	0.00585234	0.00576097	0.00578441	0.00578659	0.00561799	0.00555372	0.00544924	0.00542782	0.00535784	0.00537559	0.00538676	0.00539221
Rwanda	RWA	1	1		0.0385757	0.037144	0.0367165	0.0358586	0.0361609	0.0363452	0.0362856	0.0368068	0.0370379	0.0375043	0.0378277	0.0382903	0.0385436	0.0389009	0.0392055	0.0396185	0.0398187	0.0399831	0.0399994	0.040112	0.0401324	0.0401971	0.0402655	0.0403083	0.0403741
Senegal	SEN	1	1		0.037155	0.0370012	0.0298836	0.0267718	0.0231106	0.020505	0.0190463	0.0196874	0.0204244	0.0212989	0.0219402	0.0226177	0.0232482	0.0237793	0.0242804	0.024752	0.0252366	0.0257244	0.0261024	0.0263581	0.0266942	0.0270061	0.0272437	0.0274667	0.027653
Sierra Leone	SLE	1	1		0.0414747	0.0406485	0.0334321	0.0292238	0.0270661	0.0262497	0.025598	0.0252936	0.0224519	0.0199916	0.0181578	0.0166321	0.0151952	0.0139649	0.0131559	0.0122087	0.0113734	0.0107382	0.010069	0.00956312	0.00919712	0.00877724	0.00831059	0.00796294	0.00756637
South Africa	ZAF	0	0		-0.0103255	-0.00755391	-0.00398271	-0.00197469	-0.000525578	0.000553428	0.00114611	0.00132825	0.00137306	0.00133946	0.00132758	0.00128881	0.00125594	0.00127691	0.00121468	0.00112796	0.00116271	0.0011267	0.0011035	0.00114257	0.00112889	0.00107755	0.00103811	0.000987708	0.000927647
Sri Lanka	LKA	0	1		0.0361381	0.0382387	0.0386688	0.0388091	0.0390138	0.0389332	0.0390084	0.0392641	0.0392393	0.039435	0.0395636	0.0398008	0.0397653	0.0397792	0.0397723	0.0397561	0.0397555	0.03974	0.0397669	0.0397583	0.0397493	0.0397159	0.0397412	0.039681	0.0396242
Sudan	SDN	0	1		0.0134011	0.0117151	0.015919	0.0181023	0.0189535	0.0195799	0.0198384	0.0187642	0.0186705	0.0179357	0.0172878	0.0166743	0.0161186	0.0157439	0.0153368	0.0150211	0.014715	0.0144174	0.0141089	0.0138632	0.013553	0.0132049	0.0129613	0.0126925	0.0124573
Swaziland	SWZ	0	0		-0.022686	-0.0144725	-0.00782473	-0.00349682	-0.000848383	0.00115616	0.00274286	0.00387917	0.00442448	0.00488225	0.00498837	0.00526431	0.00538361	0.00562331	0.00571444	0.00575647	0.00585603	0.00594148	0.0059865	0.00609214	0.00614643	0.006133	0.00610776	0.00603947	0.0060806
Tajikistan	TJK	0	1		0.032345	0.0233132	0.0206834	0.0186752	0.0174403	0.0167987	0.0157896	0.0150216	0.0142808	0.0138007	0.0136141	0.0132532	0.0130301	0.0129943	0.0128026	0.0127681	0.0127288	0.0128066	0.0128095	0.0128569	0.0128411	0.0127728	0.0127493	0.0128055	0.0127302
Tanzania	TZA	1	1		0.0443114	0.0445181	0.0399035	0.0379091	0.0369302	0.0361015	0.0357841	0.0354071	0.0350991	0.0350132	0.0349942	0.0348808	0.0349449	0.035076	0.0350534	0.0350054	0.0350181	0.035111	0.0350919	0.0350786	0.0349821	0.0349521	0.0348506	0.0347373	0.034593
Thailand	THA	0	0		0.0314691	0.0337225	0.0299369	0.0313726	0.030265	0.0330358	0.0315466	0.0299512	0.0283846	0.0272959	0.0269041	0.0265665	0.0262512	0.0259806	0.0257131	0.0254494	0.0252307	0.0249667	0.0247553	0.0245488	0.0242817	0.0240039	0.0237805	0.023465	0.0232749
The Gambia	GMB	1	1		-0.0087146	-0.00436683	0.00072569	0.00379102	0.00260082	0.00180735	0.000931102	0.00243021	0.00287166	0.00258412	0.00254221	0.0025069	0.00247669	0.00260107	0.00256771	0.00266921	0.00263499	0.00272002	0.0027952	0.00286201	0.00292165	0.00297511	0.00293447	0.00306658	0.00302487
Togo	TGO	1	1		0.0244328	0.0241414	0.017718	0.0165979	0.0162192	0.0164681	0.0163759	0.0164706	0.016342	0.0163669	0.0166321	0.0168228	0.0171764	0.0169482	0.0171055	0.0171358	0.017301	0.0174984	0.0175856	0.0175835	0.0176259	0.0175942	0.0176563	0.0176013	0.017632
Tunisia	TUN	0	0		0.00236477	0.00882889	0.00975767	0.0101891	0.00962664	0.00928988	0.00888108	0.00867383	0.00826112	0.00795614	0.00775398	0.00767344	0.00751868	0.00740295	0.00735373	0.00732447	0.00729587	0.00723883	0.00719941	0.00716184	0.00712588	0.00701019	0.00688155	0.00677352	0.00661288
Turkey	TUR	0	0		0.0171579	0.0288406	0.0262168	0.0251055	0.0266138	0.0279289	0.029063	0.0298493	0.0305103	0.0305392	0.0308413	0.0309748	0.0310914	0.0312449	0.0312591	0.0311204	0.0310291	0.0310318	0.0311117	0.0310708	0.0310909	0.0311233	0.0312003	0.0312182	0.0312822
Turkmenistan	TKM	0	0		0.0357433	0.0349956	0.0355478	0.0359571	0.0361713	0.0357911	0.0360032	0.0362326	0.0365855	0.0365327	0.0365301	0.0366261	0.0362496	0.0363083	0.0364788	0.0365916	0.0366261	0.0367092	0.0367471	0.0366284	0.0367522	0.0367082	0.0366622	0.0367709	0.0367661
Uganda	UGA	1	1		0.00480769	0.010363	0.0131802	0.0145051	0.0155354	0.0156662	0.0155136	0.0153729	0.0160272	0.0158131	0.0154959	0.015219	0.0149735	0.0149419	0.0147267	0.0146911	0.014648	0.0145295	0.0144804	0.0144271	0.014313	0.0142569	0.0142494	0.0141378	0.0140298
Ukraine	UKR	0	1		0.0179431	0.0158482	0.00925042	0.00617882	0.00408035	0.00404351	0.00444178	0.00329864	0.00197796	0.00126196	0.000634545	0.000327637	6.73015e-05	-0.000313235	-0.000497719	-0.000742634	-0.000933702	-0.00112918	-0.00128152	-0.0014644	-0.00152346	-0.0016804	-0.00178517	-0.00188189	-0.00200827
Uzbekistan	UZB	0	1		0.0420339	0.0353088	0.0330218	0.0312192	0.0300085	0.0294899	0.0286103	0.0281635	0.027869	0.0275167	0.0273171	0.0273928	0.0274726	0.0274509	0.0273532	0.0275091	0.0275701	0.0276751	0.0277466	0.0278505	0.0277916	0.0278799	0.0279394	0.0279743	0.0279742
Vietnam	VNM	0	1		0.0520446	0.0518615	0.0494083	0.0484139	0.0474216	0.0468276	0.0463419	0.0461327	0.0462618	0.046368	0.046368	0.0464554	0.0464886	0.0466611	0.0467569	0.0468929	0.0469574	0.0470701	0.0471575	0.047297	0.0473278	0.0473441	0.0474325	0.04751	0.0475681
Yemen	YEM	0	1		-0.116833	-0.0796518	-0.0616236	-0.0499266	-0.040326	-0.033264	-0.0279286	-0.0237966	-0.0202719	-0.0174498	-0.0151408	-0.013144	-0.0114573	-0.0100149	-0.00876833	-0.00762714	-0.00677551	-0.00592596	-0.00516905	-0.00457471	-0.00395951	-0.00344062	-0.00300472	-0.00253881	-0.00214502
Zambia	ZMB	0	1		0.00526316	0.00823675	0.0091885	0.0103641	0.011176	0.0114468	0.0116173	0.0121579	0.0117924	0.0111526	0.0110564	0.0111343	0.0110881	0.0111801	0.011207	0.0113016	0.0114127	0.0115019	0.0115729	0.0116588	0.0116431	0.0116767	0.0116755	0.0117407	0.0117256
Zimbabwe	ZWE	1	1		-0.0144535	-0.00498079	-0.00302025	-0.00226605	-0.00217748	-0.00196689	-0.00181655	-0.00136148	-0.00151472	-0.0015464	-0.00165609	-0.00167141	-0.00175557	-0.0015644	-0.00164482	-0.00148434	-0.00145145	-0.00142226	-0.00129877	-0.00123387	-0.00113113	-0.000995808	-0.000992658	-0.000912862	-0.00102423

## Sheet: rc, 2015-2040 (eta=2)
Estimates for the discount rate for health by country over time (rci,t) assuming inequality aversion (eta) equal to 2
Country	Code	LIC	GAVI	2015	2016	2017	2018	2019	2020	2021	2022	2023	2024	2025	2026	2027	2028	2029	2030	2031	2032	2033	2034	2035	2036	2037	2038	2039	2040
Albania	ALB	0	0		0.0747883	0.0748007	0.0741968	0.0721954	0.0690118	0.0666337	0.0630576	0.0606062	0.0597154	0.0594466	0.058827	0.0585977	0.0582347	0.0579383	0.0576917	0.0575976	0.0574945	0.0576252	0.0574873	0.0575368	0.0575024	0.0574941	0.057472	0.0574472	0.0574186
Algeria	DZA	0	0		0.034984	0.0169276	0.0145122	0.0135353	0.0144724	0.0156234	0.0160783	0.0151151	0.0148273	0.0156483	0.0150535	0.0149712	0.0149979	0.0150125	0.0152835	0.015482	0.0157495	0.0159285	0.0159895	0.0159312	0.0158933	0.0158916	0.0157405	0.0156504	0.0155474
Argentina	ARG	0	0		-0.0590042	-0.0140324	-0.00150992	0.0087127	0.0134928	0.0159777	0.0166009	0.0162801	0.0159692	0.015832	0.015547	0.0153771	0.0152718	0.0153001	0.0151324	0.0152423	0.0150951	0.0148411	0.0146258	0.014549	0.0142887	0.0140058	0.013879	0.013697	0.0134616
Armenia	ARM	0	1		0.0184082	0.041794	0.0373769	0.0341711	0.0340153	0.0371258	0.0386757	0.0388128	0.0392971	0.0382735	0.0384589	0.0384373	0.0384633	0.0387347	0.0388841	0.0388874	0.0387764	0.0387705	0.0386056	0.0386896	0.0387629	0.0387112	0.0386956	0.0386948	0.0388013
Azerbaijan	AZE	0	1		-0.033514	0.00221661	0.0119216	0.0224148	0.029292	0.030214	0.0301448	0.0278098	0.0270232	0.0249226	0.0236824	0.0226804	0.0218942	0.0217971	0.0212179	0.0204682	0.020274	0.0200701	0.0197067	0.0193138	0.0189745	0.0186258	0.0183749	0.0179577	0.0177482
Bangladesh	BGD	0	1		0.122257	0.120212	0.112189	0.106742	0.103205	0.10103	0.0994214	0.0978714	0.0965001	0.095772	0.0950976	0.094459	0.0939141	0.0934944	0.0928823	0.09268	0.0924538	0.0921233	0.092006	0.0918738	0.0917546	0.0916112	0.0915969	0.091581	0.0916426
Belarus	BLR	0	0		-0.018732	0.0134633	0.0164352	0.0210103	0.0248091	0.0269345	0.027171	0.0274209	0.0249	0.0227543	0.0207637	0.018917	0.0177299	0.0166432	0.0156371	0.014878	0.0144915	0.0137906	0.013416	0.0130778	0.012347	0.0118564	0.0113671	0.0111699	0.0109245
Belize	BLZ	0	0		-0.0549035	-0.0284498	-0.0168514	-0.00921407	-0.00415488	0.000331406	0.0027734	0.005077	0.00615665	0.00754901	0.00825474	0.00902277	0.00969013	0.0101715	0.0102839	0.0102858	0.0103491	0.0104625	0.010617	0.0106258	0.010614	0.0106979	0.0108326	0.0107911	0.0108909
Benin	BEN	1	1		0.0308087	0.0456912	0.0377923	0.0301214	0.0250391	0.0224661	0.0267749	0.0301336	0.0325948	0.0335508	0.0344513	0.0351253	0.0357874	0.0362885	0.0366632	0.0370593	0.0375802	0.0379863	0.0382019	0.0383526	0.0386997	0.0388133	0.038881	0.0389098	0.0389702
Bolivia	BOL	0	1		0.05696	0.0555486	0.0531864	0.0521635	0.0514301	0.0502788	0.0496338	0.0493593	0.0493749	0.0490106	0.0489852	0.04854	0.0482025	0.0481808	0.0479954	0.0478263	0.0476439	0.0474034	0.0472727	0.0472083	0.0472156	0.0472259	0.0471708	0.04728	0.0472007
Botswana	BWA	0	0		0.0446213	0.0556421	0.0532339	0.0525992	0.0508891	0.0554581	0.0588207	0.0615195	0.0596086	0.0571696	0.054982	0.0530085	0.0513829	0.0499838	0.048779	0.0475314	0.0466613	0.0457082	0.0445817	0.0438081	0.0428405	0.0420823	0.0413124	0.0405199	0.0398377
Brazil	BRA	0	0		-0.0808102	-0.0376682	-0.0179285	-0.00858389	-0.00222242	0.0013127	0.00312271	0.00410157	0.00522811	0.00560054	0.00586404	0.00618373	0.00622962	0.00644269	0.00661099	0.00685707	0.00688117	0.00672225	0.00663252	0.00660122	0.00660057	0.0066442	0.00666557	0.00671701	0.00665291
Bulgaria	BGR	0	0		0.0869447	0.0855249	0.0698497	0.0589401	0.0539712	0.0504081	0.0466403	0.0449513	0.0458365	0.046431	0.0473487	0.0481246	0.0486145	0.0491163	0.0496445	0.0500905	0.0504998	0.0507858	0.0510811	0.051396	0.0516284	0.0518131	0.051977	0.0521024	0.0522648
Burkina Faso	BFA	1	1		0.0727273	0.071451	0.0609346	0.0592941	0.059788	0.0602843	0.0599709	0.0605385	0.0587246	0.0594751	0.0607898	0.0616672	0.0625734	0.0634802	0.0646508	0.0654794	0.0661553	0.0668086	0.0677189	0.0682823	0.06881	0.0695199	0.0700877	0.0705345	0.0708779
Burundi	BDI	1	1		-0.0643087	-0.0488275	-0.0326856	-0.0228983	-0.0143524	-0.00866786	-0.00462545	-0.00161226	-0.00287464	-0.00389243	-0.00473259	-0.00488833	-0.00502178	-0.00561344	-0.00568516	-0.00574932	-0.00541158	-0.00586002	-0.00590843	-0.00595315	-0.00599472	-0.00572263	-0.00607007	-0.00610452	-0.00613716
Cambodia	KHM	0	1		0.108514	0.107305	0.0868782	0.0775876	0.0746784	0.0758971	0.0772588	0.0783229	0.078351	0.0787849	0.0793566	0.0799967	0.0806598	0.0811028	0.0815644	0.0820798	0.0825654	0.0826877	0.0828698	0.0830103	0.0832164	0.0834632	0.0836432	0.0839258	0.0841787
Cameroon	CMR	0	1		0.044226	0.0381296	0.0322376	0.0288536	0.0301963	0.0322506	0.0340163	0.0355825	0.0368415	0.038157	0.0393687	0.0403813	0.0411393	0.0420591	0.0428434	0.0435163	0.04396	0.0442842	0.0446266	0.0449258	0.0450373	0.0452755	0.0454828	0.0455815	0.0455131
Cape Verde	CPV	0	0		0.0559532	0.0564575	0.0521936	0.0496796	0.0477613	0.0456742	0.0440969	0.0425601	0.0416167	0.0404248	0.0398965	0.0391444	0.0385914	0.0380088	0.0375402	0.0368536	0.0361698	0.0356785	0.0353695	0.0349057	0.034404	0.0340591	0.0337484	0.0333746	0.0330887
Chad	TCD	1	1		-0.177305	-0.105626	-0.0770006	-0.056099	-0.042424	-0.0328398	-0.0237981	-0.0179914	-0.0151614	-0.0136505	-0.0124134	-0.0109628	-0.00992853	-0.00940041	-0.00860758	-0.00838505	-0.00744914	-0.00717556	-0.00666633	-0.00645916	-0.00627186	-0.0056445	-0.00518151	-0.00475753	-0.00446761
China	CHN	0	0		0.124224	0.121959	0.123412	0.124415	0.125649	0.124618	0.122441	0.121323	0.119976	0.118944	0.11709	0.115845	0.114709	0.113469	0.112444	0.111697	0.110937	0.110333	0.109736	0.109162	0.108593	0.108013	0.107433	0.106962	0.106516
Colombia	COL	0	0		0.023145	0.0203188	0.0205505	0.0262814	0.0290293	0.0308378	0.0322405	0.0337982	0.0345398	0.034791	0.033499	0.0324529	0.0316597	0.0309428	0.0303245	0.0296497	0.0289797	0.0285089	0.0279234	0.0273232	0.0268985	0.0264461	0.0260268	0.0256262	0.0252019
Comoros	COM	1	1		-0.00518807	0.00388727	0.00259068	0.00129576	0.000518538	0.000432105	0.00110988	0.00161669	0.0017234	0.0010352	0.000706216	0.000647355	0.000597551	0.000370131	0.000517867	0.000485496	0.000304809	0.000287873	0.000272721	0.000388388	0.000369891	0.000353077	0.000225289	0.000323651	0.000414015
Congo	COG	0	1		-0.0913151	-0.0981921	-0.0572037	-0.0372565	-0.0248271	-0.0156891	-0.010369	-0.0107458	-0.0103581	-0.0104664	-0.0101808	-0.0105576	-0.0102339	-0.0102608	-0.00986176	-0.00951309	-0.00952063	-0.00941037	-0.0094269	-0.00966157	-0.00982649	-0.0097301	-0.0097875	-0.0100282	-0.00994064
Costa Rica	CRI	0	0		0.066957	0.0605073	0.0514102	0.0476697	0.0461593	0.0471799	0.0464568	0.0461347	0.0461996	0.0469268	0.0472128	0.0473027	0.047386	0.0473566	0.0474511	0.0474692	0.0473757	0.0474926	0.0475344	0.0477994	0.0478884	0.0479296	0.0480058	0.0480605	0.0480182
Cote d'Ivoire	CIV	0	1		0.114401	0.105559	0.0900933	0.0792788	0.070023	0.0647401	0.0605482	0.057883	0.0557275	0.0538253	0.0521147	0.0504691	0.0491923	0.0481989	0.0474266	0.0466501	0.0457642	0.045052	0.0442434	0.0436281	0.0430474	0.0424974	0.0419376	0.0414414	0.040934
Democratic Republic of the Congo	COD	1	1		-0.00740741	-0.00185271	0	0	0.000740193	0.000616808	0.00105653	0.00184588	0.00245703	0.00294339	0.00333899	0.00336377	0.00310482	0.0034013	0.00317436	0.00342781	0.00322601	0.00284597	0.00269608	0.00256119	0.00243916	0.00216379	0.00206967	0.00183241	0.00146847
Dominican Republic	DOM	0	0		0.113413	0.094511	0.0758144	0.0715474	0.0690892	0.0666376	0.0639082	0.0646063	0.0656403	0.0662748	0.0667712	0.0669602	0.0672334	0.0674409	0.0676841	0.0679572	0.068276	0.0683372	0.0684129	0.0683881	0.0684109	0.0684811	0.0686361	0.0687993	0.0688092
Ecuador	ECU	0	0		-0.0527941	-0.0347257	-0.0223756	-0.0132525	-0.0052763	0.000514231	0.00490358	0.00836674	0.00922721	0.00937079	0.00959019	0.00976729	0.0100685	0.0102995	0.010379	0.0104088	0.0102644	0.0101658	0.0100608	0.0101051	0.0101157	0.0101608	0.0101032	0.0100374	0.00996439
Egypt	EGY	0	0		0.0548223	0.0471597	0.0498471	0.0519977	0.054054	0.0521485	0.0490343	0.0463201	0.0438856	0.042751	0.0424499	0.0422026	0.0419953	0.0418738	0.0417661	0.0415755	0.041278	0.041017	0.0406745	0.0403369	0.0399394	0.0395245	0.0390676	0.0384952	0.0380077
El Salvador	SLV	0	0		0.0413302	0.0411445	0.0357774	0.0380904	0.0390177	0.0397745	0.0392177	0.0370025	0.0352096	0.0346518	0.034484	0.0342672	0.0339855	0.0338202	0.0334433	0.0332515	0.0331844	0.0330766	0.0329361	0.0327521	0.0326146	0.0325773	0.0324636	0.0323957	0.0323404
Ethiopia	ETH	1	1		0.115016	0.12245	0.116605	0.113051	0.110435	0.108712	0.106798	0.105376	0.104259	0.103741	0.103594	0.10321	0.103064	0.102827	0.102199	0.101768	0.101472	0.101344	0.101398	0.101447	0.101423	0.101335	0.101331	0.101551	0.101498
Gabon	GAB	0	0		0.00794807	0.00317671	0.00581168	0.00744279	0.00741599	0.00821647	0.00848279	0.00806514	0.00916194	0.00989721	0.00950143	0.00914939	0.00904365	0.00880796	0.00875222	0.0085773	0.00850933	0.00843368	0.00801487	0.00801929	0.00769512	0.00756745	0.00755644	0.00737298	0.00710675
Georgia	GEO	0	1		0.049878	0.0532356	0.0422909	0.0410092	0.0413052	0.0412736	0.0403779	0.04028	0.039501	0.038001	0.0380986	0.038191	0.0382444	0.038116	0.0382111	0.0381443	0.0380691	0.0382929	0.0385083	0.0386394	0.0387362	0.0388861	0.0388311	0.0390563	0.0393069
Ghana	GHA	0	1		0.0267062	0.0462022	0.0496947	0.0510532	0.0529117	0.0547227	0.0560958	0.0570285	0.0544974	0.0528859	0.0538938	0.0549368	0.0559843	0.0569418	0.057551	0.0583748	0.05907	0.0595564	0.0601501	0.0604375	0.0607919	0.0609773	0.0612908	0.0614231	0.0616077
Guatemala	GTM	0	0		0.0245428	0.0260574	0.0237778	0.0224768	0.0235945	0.0240488	0.0244524	0.024821	0.0254536	0.0253991	0.0251723	0.0249267	0.0247639	0.0244887	0.02429	0.0242023	0.0241096	0.0239041	0.0237912	0.0236778	0.0235825	0.0235195	0.0234676	0.023333	0.0232156
Guinea	GIN	1	1		0.071048	0.0766827	0.0597708	0.0545645	0.0506543	0.0484757	0.0463794	0.0458765	0.0453877	0.045203	0.0452259	0.0453922	0.0454491	0.0456131	0.045681	0.0458322	0.0460444	0.0463008	0.0464644	0.0466668	0.0467908	0.0471472	0.0473173	0.0477651	0.0480315
Guinea-Bissau	GNB	1	1		0.0607029	0.058257	0.0458015	0.0418021	0.0387265	0.0371068	0.0334209	0.0295735	0.0297597	0.0295809	0.0299009	0.0303484	0.0302703	0.0305483	0.0305789	0.0305761	0.0306941	0.0310434	0.0310662	0.0310624	0.0310364	0.031097	0.0311299	0.0311393	0.0311285
Guyana	GUY	0	1		0.0600103	0.0623996	0.0589458	0.0577217	0.0565176	0.0561738	0.0555337	0.0548372	0.0546237	0.0542351	0.0535863	0.0533429	0.0527205	0.052406	0.0520813	0.0517502	0.0514153	0.0509475	0.0508283	0.0503894	0.0503113	0.0502294	0.0500394	0.0499079	0.0498357
Haiti	HTI	1	1		0.00914634	0.00456795	0.00405681	0.00380013	0.00364522	0.00303723	0.00432721	0.0052862	0.00602446	0.00571854	0.00573739	0.00501165	0.00508129	0.00492897	0.00459999	0.00449655	0.00440502	0.00432343	0.00409565	0.00418408	0.00398464	0.00393642	0.0038922	0.00397294	0.0039303
Honduras	HND	0	1		0.0446316	0.049082	0.0425952	0.0380578	0.0355945	0.0353161	0.034168	0.032792	0.0324343	0.0325424	0.032841	0.0332131	0.0334225	0.0335567	0.0335433	0.0337023	0.033805	0.0338269	0.0339145	0.0339013	0.0339201	0.0340989	0.0341813	0.0342065	0.0343404
India	IND	0	1		0.119349	0.111994	0.106359	0.104276	0.102503	0.10138	0.0989214	0.0989165	0.0987592	0.0988833	0.0989577	0.0988615	0.098585	0.0984995	0.0985339	0.0982719	0.0982846	0.098217	0.0980805	0.0980308	0.0980364	0.0980534	0.0981426	0.0981758	0.0981419
Indonesia	IDN	0	1		0.0787861	0.0781352	0.0810949	0.0820586	0.0832356	0.0842752	0.0850564	0.084725	0.0841043	0.0835078	0.0835639	0.0835137	0.0834368	0.0831862	0.0831823	0.0831695	0.0830352	0.0829848	0.0829021	0.0827764	0.0826505	0.0826452	0.0825501	0.0824484	0.082382
Jamaica	JAM	0	0		0.022438	0.0248723	0.0179612	0.0139843	0.0111796	0.00966318	0.00870054	0.00755838	0.00690378	0.00675718	0.00727999	0.00750238	0.00771848	0.00792923	0.00813531	0.00813437	0.0083455	0.00835087	0.0085012	0.00865326	0.00880652	0.00899623	0.00921672	0.00925323	0.00933111
Jordan	JOR	0	0		-0.00767212	0.000201888	0.0065737	0.0106158	0.0143298	0.0200186	0.0219892	0.0248371	0.0261793	0.0256441	0.0253486	0.0248468	0.0243543	0.0238955	0.0235102	0.0231203	0.0226686	0.0223906	0.0216795	0.021137	0.0206435	0.0200882	0.0195656	0.0190853	0.0185128
Kazakhstan	KAZ	0	0		0.00818859	0.0271115	0.0237855	0.0294902	0.0313584	0.0330157	0.0337607	0.034643	0.0344466	0.0327189	0.0324101	0.0324989	0.032563	0.0327226	0.0327554	0.0326773	0.0326246	0.0325083	0.032595	0.0327993	0.0326797	0.0327431	0.0328064	0.0326554	0.0327084
Kenya	KEN	0	1		0.064201	0.0550688	0.0445905	0.0422566	0.0409924	0.0404652	0.0403421	0.0398499	0.0395274	0.0396705	0.0395044	0.0394013	0.0391736	0.0389319	0.038538	0.0383567	0.0380993	0.0378953	0.0376296	0.0374129	0.0371449	0.0368354	0.036533	0.036276	0.0359849
Kyrgyzstan	KGZ	0	1		0.0276243	0.0256186	0.0242595	0.0221879	0.0205671	0.0194708	0.0184253	0.0169821	0.0152807	0.0146114	0.0140607	0.0138835	0.0138586	0.0138307	0.0139119	0.0140797	0.0143164	0.0146082	0.0148594	0.0149963	0.0150375	0.0152121	0.0152962	0.0153672	0.0153656
Lebanon	LBN	0	0		-0.00278194	0.00672953	0.016063	0.0223592	0.0300687	0.0358403	0.0306254	0.0270153	0.0243197	0.0227073	0.0213684	0.0205218	0.0195521	0.0190031	0.0180958	0.0171838	0.0162684	0.0156427	0.0150134	0.0144749	0.0136855	0.0130189	0.0124674	0.0120163	0.0113925
Lesotho	LSO	0	1		0.0375	0.0624188	0.0606426	0.0634355	0.0649306	0.0652706	0.0643607	0.0620289	0.0597891	0.0581882	0.0582602	0.0579623	0.0577933	0.0576285	0.0575458	0.0573768	0.0574088	0.057408	0.057436	0.0574839	0.0574001	0.057524	0.0576856	0.0577194	0.05772
Macedonia	MKD	0	0		0.0499705	0.050513	0.0483965	0.0461821	0.0436191	0.0394482	0.039262	0.0395482	0.0397889	0.0398634	0.0397924	0.0398028	0.0395603	0.0395886	0.0395411	0.0395265	0.0395198	0.0396283	0.0398698	0.0399315	0.0400109	0.04008	0.0401506	0.0401694	0.0401349
Madagascar	MDG	1	1		0.0306905	0.0329762	0.0219242	0.0201537	0.0210362	0.0207663	0.0212334	0.0215482	0.0222828	0.023293	0.0236601	0.0239354	0.0244812	0.0249153	0.0252611	0.0255358	0.0255073	0.0256938	0.025839	0.0259498	0.0258434	0.0259115	0.0259578	0.0259852	0.0258462
Malawi	MWI	1	1		-0.00729927	0.0145456	0.0120922	0.0108601	0.0115448	0.010802	0.00925529	0.0072077	0.00798169	0.00788773	0.0084458	0.00832266	0.00821661	0.008124	0.00804215	0.00796905	0.00790316	0.0082221	0.00850266	0.00841419	0.00865241	0.00856211	0.0084787	0.00840132	0.00832926
Malaysia	MYS	0	0		0.0579035	0.0688107	0.0625805	0.0570262	0.0533398	0.0556592	0.0547763	0.0537345	0.0531469	0.0523687	0.0519685	0.0514572	0.0507814	0.050322	0.0497967	0.0493203	0.0488042	0.0484156	0.048038	0.0476988	0.0472794	0.0470006	0.0467041	0.0464429	0.0461242
Mali	MLI	1	1		0.0485021	0.0451397	0.0446451	0.0448322	0.0426496	0.0380833	0.0348109	0.0323455	0.0340435	0.037717	0.0388038	0.03961	0.0408943	0.0417305	0.0425076	0.0431014	0.0437858	0.0444227	0.0449149	0.045381	0.0456483	0.0459948	0.0464761	0.0466421	0.0469416
Mauritania	MRT	0	1		-0.0103093	0.0111374	0.0119559	0.0136062	0.0178901	0.0192884	0.0202391	0.0223055	0.0234931	0.0236186	0.0224403	0.0209442	0.0197957	0.0189192	0.0179559	0.017396	0.0164572	0.0158736	0.0152719	0.0147299	0.0142393	0.0137929	0.0133849	0.0130107	0.012666
Mauritius	MUS	0	0		0.07775	0.0744112	0.0677551	0.0639235	0.0643519	0.0631717	0.0624878	0.0623155	0.0624899	0.062991	0.0633745	0.0637431	0.0638499	0.0639699	0.0639727	0.0641725	0.0642051	0.0640579	0.0642376	0.0643132	0.0642325	0.0642608	0.0642169	0.0640739	0.0640745
Mexico	MEX	0	0		0.0262398	0.0267826	0.0216709	0.0184598	0.017226	0.0198049	0.0199903	0.0191181	0.0183312	0.0187817	0.0190473	0.0192674	0.0195511	0.0195335	0.0194919	0.0197044	0.0197679	0.0198351	0.0198837	0.0199269	0.0199745	0.0201322	0.020256	0.0203904	0.0204203
Moldova	MDA	0	1		0.0591593	0.0497193	0.0406822	0.0373427	0.0350739	0.0330291	0.0312626	0.0302628	0.0288393	0.0280525	0.028129	0.0283808	0.0285572	0.0287369	0.0290307	0.0290453	0.0292271	0.0294955	0.0297476	0.0298674	0.0302448	0.0302125	0.0302292	0.0303478	0.0302907
Mongolia	MNG	0	1		-0.00678925	0.00480328	0.0118113	0.0237599	0.0299788	0.034585	0.0377242	0.0398266	0.0415698	0.0407493	0.0386314	0.0368938	0.0353771	0.0345533	0.0338207	0.0334111	0.0331305	0.0328347	0.0326613	0.0325461	0.0324203	0.032194	0.0321099	0.0319649	0.0317534
Morocco	MAR	0	0		0.00338983	0.0392754	0.0446457	0.0460146	0.0469625	0.0481888	0.0484411	0.0481915	0.0489998	0.0472557	0.0474977	0.0476854	0.0479085	0.0484015	0.0487639	0.0493463	0.0497372	0.0499754	0.0502738	0.0506149	0.051024	0.051355	0.051434	0.0516536	0.0517932
Mozambique	MOZ	1	1		0.0208333	0.0335724	0.0341363	0.0317862	0.0332508	0.0380721	0.0419137	0.0445455	0.0463822	0.0459809	0.0455726	0.0448221	0.0441366	0.0437847	0.0434294	0.0430731	0.0431537	0.0429703	0.0425777	0.0423684	0.0421445	0.0420622	0.0418089	0.0416849	0.0415412
Namibia	NAM	0	0		-0.0127315	-0.0030888	0.00192715	0.00871981	0.0128733	0.0152664	0.0170825	0.0180806	0.0182655	0.0187137	0.0179697	0.0173453	0.0170274	0.0166499	0.0162952	0.0159167	0.0155998	0.0153338	0.015146	0.0148898	0.0145922	0.0143501	0.0141559	0.01388	0.0136644
Nepal	NPL	1	1		-0.00817439	0.0550993	0.0625126	0.0648927	0.0658222	0.0656668	0.0655852	0.0658108	0.0648057	0.0626091	0.0614642	0.0604083	0.0595726	0.0586369	0.0578773	0.0572559	0.0567439	0.0563191	0.0559642	0.0555847	0.0554124	0.0551958	0.0549435	0.0547845	0.0545872
Nicaragua	NIC	0	1		0.0748334	0.07101	0.0519452	0.0434146	0.0422562	0.0421387	0.0419339	0.0416788	0.0414902	0.0413463	0.0410049	0.0412094	0.041188	0.0413356	0.0413513	0.0413592	0.0411861	0.0411935	0.0413056	0.0413953	0.0413684	0.0413977	0.0414153	0.0415024	0.0414954
Niger	NER	1	1		0.0316623	0.0288162	0.0277572	0.0258786	0.0257154	0.0247286	0.0232938	0.0228147	0.0229571	0.0230423	0.0230866	0.0234879	0.0234454	0.0233904	0.0236246	0.0235307	0.0234337	0.0235748	0.0236835	0.0235541	0.0234265	0.0233007	0.0231767	0.0230544	0.0229337
Nigeria	NGA	0	1		-0.0764268	-0.0522966	-0.0278466	-0.0173459	-0.0114454	-0.00650427	-0.00284801	-0.000496709	0.00121019	0.00138525	0.000900294	0.000742897	0.000381316	0.000283326	6.61551e-05	-0.00024837	-0.000233761	-0.000441965	-0.000366282	-0.000697092	-0.000949788	-0.00077008	-0.000736605	-0.000831089	-0.000958344
Pakistan	PAK	0	1		0.0649718	0.0660014	0.0571997	0.0513106	0.0489563	0.0460011	0.0443547	0.0430473	0.0434258	0.0448992	0.0462633	0.0475291	0.0487048	0.0495771	0.0503468	0.0510891	0.0518	0.052325	0.0526994	0.0532084	0.0536178	0.0539427	0.0541958	0.0545461	0.0547926
Panama	PAN	0	0		0.068124	0.0717769	0.0720361	0.0714295	0.0716124	0.0718575	0.0714567	0.071234	0.0711146	0.0710109	0.0709408	0.0709134	0.0705226	0.0703857	0.0703922	0.0702925	0.0702168	0.0701466	0.0700434	0.0700638	0.0698319	0.0697627	0.0698127	0.0697346	0.0695787
Paraguay	PRY	0	0		0.0571429	0.0538884	0.0472524	0.0498145	0.0521287	0.0526295	0.0535785	0.0538678	0.0545138	0.053865	0.0534789	0.0532464	0.0527825	0.0526165	0.0523428	0.0520099	0.0517711	0.0516604	0.0513965	0.0513716	0.0512307	0.0511589	0.0509272	0.0508377	0.0508308
Peru	PER	0	0		0.0583361	0.0468494	0.0407082	0.0412953	0.0422595	0.0427793	0.043465	0.0432713	0.0432734	0.0427727	0.0429079	0.0427657	0.0429176	0.0431215	0.043017	0.0428425	0.0429752	0.0432302	0.0432817	0.0432802	0.0432765	0.0432508	0.0434582	0.0433321	0.0433188
Philippines	PHL	0	0		0.10422	0.0967428	0.0817505	0.0788794	0.0768057	0.0752481	0.0743262	0.073562	0.0731457	0.0726833	0.0724724	0.0723868	0.0722354	0.072166	0.0720614	0.0720624	0.0720382	0.071946	0.0718604	0.0717952	0.0718807	0.0717601	0.0716522	0.0716337	0.0714681
Romania	ROU	0	0		0.110636	0.109459	0.0881473	0.0738615	0.0647852	0.0622516	0.0618792	0.0620324	0.0622164	0.062816	0.063729	0.0641514	0.0644119	0.0648013	0.065246	0.0654484	0.0655915	0.0656704	0.0658972	0.0658446	0.0657852	0.0659351	0.0659946	0.0660423	0.0662538
Russia	RUS	0	0		0.00263478	0.0180579	0.0160178	0.0152285	0.0151714	0.0160247	0.0159434	0.0151236	0.0133735	0.0120322	0.0118058	0.0117243	0.0117527	0.0117047	0.0115219	0.0115688	0.0115732	0.011236	0.0111074	0.0108985	0.0108556	0.0107157	0.0107512	0.0107735	0.0107844
Rwanda	RWA	1	1		0.0771513	0.074288	0.073433	0.0717171	0.0723218	0.0726904	0.0725712	0.0736136	0.0740758	0.0750086	0.0756555	0.0765807	0.0770873	0.0778019	0.0784109	0.079237	0.0796374	0.0799661	0.0799987	0.0802239	0.0802647	0.0803943	0.080531	0.0806166	0.0807481
Senegal	SEN	1	1		0.07431	0.0740025	0.0597673	0.0535437	0.0462213	0.0410099	0.0380927	0.0393748	0.0408488	0.0425979	0.0438804	0.0452355	0.0464964	0.0475586	0.0485608	0.0495039	0.0504732	0.0514487	0.0522047	0.0527162	0.0533883	0.0540121	0.0544875	0.0549334	0.0553059
Sierra Leone	SLE	1	1		0.0829493	0.081297	0.0668641	0.0584475	0.0541322	0.0524994	0.0511959	0.0505873	0.0449039	0.0399832	0.0363156	0.0332642	0.0303904	0.0279298	0.0263118	0.0244174	0.0227468	0.0214763	0.0201379	0.0191262	0.0183942	0.0175545	0.0166212	0.0159259	0.0151327
South Africa	ZAF	0	0		-0.020651	-0.0151078	-0.00796541	-0.00394938	-0.00105116	0.00110686	0.00229222	0.0026565	0.00274612	0.00267893	0.00265517	0.00257761	0.00251188	0.00255382	0.00242936	0.00225593	0.00232542	0.0022534	0.002207	0.00228514	0.00225778	0.0021551	0.00207622	0.00197542	0.00185529
Sri Lanka	LKA	0	1		0.0722762	0.0764774	0.0773377	0.0776181	0.0780276	0.0778664	0.0780167	0.0785283	0.0784786	0.07887	0.0791271	0.0796017	0.0795305	0.0795585	0.0795446	0.0795122	0.079511	0.0794801	0.0795339	0.0795166	0.0794986	0.0794318	0.0794824	0.0793619	0.0792483
Sudan	SDN	0	1		0.0268022	0.0234302	0.031838	0.0362046	0.0379071	0.0391599	0.0396768	0.0375284	0.037341	0.0358713	0.0345756	0.0333486	0.0322371	0.0314878	0.0306736	0.0300423	0.02943	0.0288349	0.0282178	0.0277265	0.027106	0.0264097	0.0259226	0.025385	0.0249145
Swaziland	SWZ	0	0		-0.0453721	-0.0289451	-0.0156495	-0.00699365	-0.00169677	0.00231232	0.00548572	0.00775833	0.00884896	0.00976451	0.00997674	0.0105286	0.0107672	0.0112466	0.0114289	0.0115129	0.0117121	0.011883	0.011973	0.0121843	0.0122929	0.012266	0.0122155	0.0120789	0.0121612
Tajikistan	TJK	0	1		0.06469	0.0466263	0.0413667	0.0373503	0.0348805	0.0335974	0.0315793	0.0300433	0.0285615	0.0276013	0.0272283	0.0265064	0.0260602	0.0259885	0.0256053	0.0255361	0.0254577	0.0256133	0.0256191	0.0257137	0.0256822	0.0255457	0.0254987	0.0256111	0.0254604
Tanzania	TZA	1	1		0.0886228	0.0890361	0.079807	0.0758182	0.0738604	0.072203	0.0715683	0.0708142	0.0701981	0.0700264	0.0699885	0.0697616	0.0698898	0.070152	0.0701069	0.0700109	0.0700362	0.070222	0.0701839	0.0701573	0.0699642	0.0699042	0.0697012	0.0694746	0.0691859
Thailand	THA	0	0		0.0629383	0.067445	0.0598737	0.0627453	0.06053	0.0660715	0.0630933	0.0599025	0.0567693	0.0545917	0.0538082	0.0531331	0.0525024	0.0519612	0.0514262	0.0508989	0.0504613	0.0499335	0.0495106	0.0490977	0.0485634	0.0480078	0.0475609	0.0469301	0.0465498
The Gambia	GMB	1	1		-0.0174292	-0.00873367	0.00145138	0.00758205	0.00520163	0.00361471	0.0018622	0.00486042	0.00574332	0.00516824	0.00508441	0.0050138	0.00495337	0.00520213	0.00513542	0.00533841	0.00526998	0.00544004	0.0055904	0.00572402	0.0058433	0.00595021	0.00586893	0.00613316	0.00604974
Togo	TGO	1	1		0.0488656	0.0482828	0.0354359	0.0331958	0.0324384	0.0329361	0.0327517	0.0329412	0.032684	0.0327339	0.0332642	0.0336456	0.0343527	0.0338963	0.0342109	0.0342717	0.0346019	0.0349968	0.0351712	0.0351671	0.0352517	0.0351883	0.0353127	0.0352026	0.035264
Tunisia	TUN	0	0		0.00472953	0.0176578	0.0195153	0.0203781	0.0192533	0.0185798	0.0177622	0.0173477	0.0165222	0.0159123	0.015508	0.0153469	0.0150374	0.0148059	0.0147075	0.0146489	0.0145917	0.0144777	0.0143988	0.0143237	0.0142518	0.0140204	0.0137631	0.013547	0.0132258
Turkey	TUR	0	0		0.0343159	0.0576812	0.0524336	0.050211	0.0532277	0.0558577	0.058126	0.0596986	0.0610206	0.0610783	0.0616827	0.0619495	0.0621827	0.0624897	0.0625181	0.0622408	0.0620583	0.0620635	0.0622233	0.0621417	0.0621818	0.0622465	0.0624006	0.0624365	0.0625644
Turkmenistan	TKM	0	0		0.0714866	0.0699911	0.0710956	0.0719143	0.0723426	0.0715823	0.0720064	0.0724652	0.0731711	0.0730654	0.0730603	0.0732522	0.0724992	0.0726166	0.0729576	0.0731832	0.0732522	0.0734184	0.0734942	0.0732567	0.0735044	0.0734164	0.0733244	0.0735418	0.0735322
Uganda	UGA	1	1		0.00961538	0.0207259	0.0263604	0.0290101	0.0310708	0.0313324	0.0310272	0.0307458	0.0320543	0.0316263	0.0309918	0.0304381	0.0299471	0.0298838	0.0294534	0.0293822	0.0292961	0.0290589	0.0289607	0.0288541	0.0286259	0.0285137	0.0284987	0.0282755	0.0280595
Ukraine	UKR	0	1		0.0358862	0.0316963	0.0185008	0.0123576	0.0081607	0.00808703	0.00888356	0.00659729	0.00395591	0.00252391	0.00126909	0.000655273	0.000134603	-0.000626469	-0.000995437	-0.00148527	-0.0018674	-0.00225836	-0.00256303	-0.00292879	-0.00304691	-0.00336081	-0.00357034	-0.00376378	-0.00401655
Uzbekistan	UZB	0	1		0.0840678	0.0706177	0.0660437	0.0624385	0.060017	0.0589798	0.0572206	0.0563271	0.055738	0.0550334	0.0546342	0.0547856	0.0549453	0.0549019	0.0547064	0.0550183	0.0551402	0.0553502	0.0554932	0.055701	0.0555832	0.0557599	0.0558788	0.0559486	0.0559484
Vietnam	VNM	0	1		0.104089	0.103723	0.0988167	0.0968278	0.0948431	0.0936552	0.0926837	0.0922655	0.0925237	0.0927361	0.092736	0.0929108	0.0929773	0.0933223	0.0935137	0.0937857	0.0939148	0.0941403	0.094315	0.094594	0.0946556	0.0946882	0.0948649	0.0950201	0.0951362
Yemen	YEM	0	1		-0.233666	-0.159304	-0.123247	-0.0998533	-0.080652	-0.0665281	-0.0558572	-0.0475933	-0.0405439	-0.0348996	-0.0302817	-0.0262879	-0.0229146	-0.0200298	-0.0175367	-0.0152543	-0.013551	-0.0118519	-0.0103381	-0.00914942	-0.00791902	-0.00688124	-0.00600943	-0.00507763	-0.00429003
Zambia	ZMB	0	1		0.0105263	0.0164735	0.018377	0.0207282	0.0223519	0.0228937	0.0232345	0.0243157	0.0235848	0.0223053	0.0221127	0.0222686	0.0221761	0.0223603	0.022414	0.0226033	0.0228254	0.0230037	0.0231458	0.0233176	0.0232863	0.0233534	0.023351	0.0234813	0.0234512
Zimbabwe	ZWE	1	1		-0.028907	-0.00996157	-0.00604051	-0.00453209	-0.00435497	-0.00393378	-0.00363311	-0.00272297	-0.00302943	-0.0030928	-0.00331217	-0.00334281	-0.00351114	-0.00312879	-0.00328964	-0.00296868	-0.0029029	-0.00284453	-0.00259753	-0.00246774	-0.00226225	-0.00199162	-0.00198532	-0.00182572	-0.00204847
